# Supplementary material for: Multi-Omics integration can be used to rescue metabolic information for some of the dark region of the Pseudomonas putida proteome
Source: BMC Genomics. 2024 Mar 11;25:267. doi: 10.1186/s12864-024-10082-y (PMC10926591; doi:10.1186/s12864-024-10082-y)
Supplement: Supplementary file 1 — Additional file 1. [file 12864_2024_10082_MOESM1_ESM.csv]

Additional File 1. Guilt by Association Model Predicitons
This table is the output of the final stage of the guilt by association analysis (Figure 1C).
protein	term	partition	label	prediction	predicted	description
PP_4957	GO:0008150	Q	-1	0.026249411	FALSE	biological_process
PP_4957	GO:0110165	Q	-1	0.026249411	FALSE	cellular anatomical entity
PP_4957	GO:0009987	Q	-1	0.026246813	FALSE	cellular process
PP_4957	GO:0003674	Q	-1	0.026249411	FALSE	molecular_function
PP_4957	GO:0022402	Q	-1	0.032667763	FALSE	cell cycle process
PP_4957	GO:0005575	Q	-1	0.026246813	FALSE	cellular_component
PP_4957	GO:0005488	Q	-1	0.026249411	FALSE	binding
PP_2841	GO:0006807	Tr	1	0.756362606	TRUE	nitrogen compound metabolic process
PP_2841	GO:0071704	Tr	1	0.756362606	TRUE	organic substance metabolic process
PP_2841	GO:0140640	Tr	1	0.71754582	TRUE	catalytic activity, acting on a nucleic acid
PP_2841	GO:1901363	Tr	1	0.756362606	TRUE	heterocyclic compound binding
PP_2841	GO:1901360	Tr	1	0.756362606	TRUE	organic cyclic compound metabolic process
PP_2841	GO:0043170	Tr	1	0.756362606	TRUE	macromolecule metabolic process
PP_2841	GO:0044238	Tr	1	0.756362606	TRUE	primary metabolic process
PP_2841	GO:0003674	Tr	1	0.756362606	TRUE	molecular_function
PP_2841	GO:0044237	Tr	1	0.756362606	TRUE	cellular metabolic process
PP_2841	GO:0034641	Tr	1	0.756362606	TRUE	cellular nitrogen compound metabolic process
PP_2841	GO:0005575	Tr	1	0.756362606	TRUE	cellular_component
PP_2841	GO:0003824	Tr	1	0.71754582	TRUE	catalytic activity
PP_2841	GO:0008152	Tr	1	0.756362606	TRUE	metabolic process
PP_2841	GO:0097159	Tr	1	0.756362606	TRUE	organic cyclic compound binding
PP_2841	GO:0044260	Tr	1	0.756362606	TRUE	cellular macromolecule metabolic process
PP_2841	GO:0003676	Tr	1	0.756362606	TRUE	nucleic acid binding
PP_2841	GO:0046483	Tr	1	0.756362606	TRUE	heterocycle metabolic process
PP_2841	GO:0008150	Tr	1	0.756362606	TRUE	biological_process
PP_2841	GO:0110165	Tr	1	0.741205867	TRUE	cellular anatomical entity
PP_2841	GO:0009987	Tr	1	0.756362606	TRUE	cellular process
PP_2841	GO:0006725	Tr	1	0.756362606	TRUE	cellular aromatic compound metabolic process
PP_2841	GO:0006259	Tr	1	0.756362606	TRUE	DNA metabolic process
PP_2841	GO:0006139	Tr	1	0.756362606	TRUE	nucleobase-containing compound metabolic process
PP_2841	GO:0005488	Tr	1	0.756362606	TRUE	binding
PP_2841	GO:0090304	Tr	1	0.756362606	TRUE	nucleic acid metabolic process
PP_3889	GO:0006807	Tr	1	0.773089247	TRUE	nitrogen compound metabolic process
PP_3889	GO:0071704	Tr	1	0.773089247	TRUE	organic substance metabolic process
PP_3889	GO:0140640	Tr	1	0.759011136	TRUE	catalytic activity, acting on a nucleic acid
PP_3889	GO:1901363	Tr	1	0.784543055	TRUE	heterocyclic compound binding
PP_3889	GO:1901360	Tr	1	0.773089247	TRUE	organic cyclic compound metabolic process
PP_3889	GO:0043170	Tr	1	0.773089247	TRUE	macromolecule metabolic process
PP_3889	GO:0044238	Tr	1	0.773089247	TRUE	primary metabolic process
PP_3889	GO:0003674	Tr	1	0.773089247	TRUE	molecular_function
PP_3889	GO:0044237	Tr	1	0.773089247	TRUE	cellular metabolic process
PP_3889	GO:0034641	Tr	1	0.773089247	TRUE	cellular nitrogen compound metabolic process
PP_3889	GO:0005575	Tr	1	0.778798514	TRUE	cellular_component
PP_3889	GO:0003824	Tr	1	0.759011136	TRUE	catalytic activity
PP_3889	GO:0008152	Tr	1	0.773089247	TRUE	metabolic process
PP_3889	GO:0097159	Tr	1	0.784543055	TRUE	organic cyclic compound binding
PP_3889	GO:0044260	Tr	1	0.761830504	TRUE	cellular macromolecule metabolic process
PP_3889	GO:0003676	Tr	1	0.783834787	TRUE	nucleic acid binding
PP_3889	GO:0046483	Tr	1	0.773089247	TRUE	heterocycle metabolic process
PP_3889	GO:0008150	Tr	1	0.773089247	TRUE	biological_process
PP_3889	GO:0140097	Tr	0	0.074224633	FALSE	catalytic activity, acting on DNA
PP_3889	GO:0110165	Tr	1	0.771522577	TRUE	cellular anatomical entity
PP_3889	GO:0009987	Tr	1	0.773089247	TRUE	cellular process
PP_3889	GO:0006725	Tr	1	0.773089247	TRUE	cellular aromatic compound metabolic process
PP_3889	GO:0006259	Tr	1	0.761830504	TRUE	DNA metabolic process
PP_3889	GO:0006139	Tr	1	0.773089247	TRUE	nucleobase-containing compound metabolic process
PP_3889	GO:0005488	Tr	1	0.784543055	TRUE	binding
PP_3889	GO:0090304	Tr	1	0.773089247	TRUE	nucleic acid metabolic process
PP_4472	GO:0140110	Tr	0	0.035752708	FALSE	transcription regulator activity
PP_4472	GO:0019438	Tr	0	0.040584818	FALSE	aromatic compound biosynthetic process
PP_4472	GO:0032774	Tr	0	0.040841713	FALSE	RNA biosynthetic process
PP_4472	GO:0019222	Tr	1	0.846161204	TRUE	regulation of metabolic process
PP_4472	GO:0071704	Tr	1	0.85222046	TRUE	organic substance metabolic process
PP_4472	GO:0006807	Tr	1	0.85222046	TRUE	nitrogen compound metabolic process
PP_4472	GO:1901362	Tr	0	0.040584818	FALSE	organic cyclic compound biosynthetic process
PP_4472	GO:0043168	Tr	0	0.02670482	FALSE	anion binding
PP_4472	GO:0043167	Tr	0	0.028770505	FALSE	ion binding
PP_4472	GO:1901363	Tr	1	0.85222046	TRUE	heterocyclic compound binding
PP_4472	GO:1901360	Tr	1	0.85222046	TRUE	organic cyclic compound metabolic process
PP_4472	GO:0043170	Tr	1	0.85222046	TRUE	macromolecule metabolic process
PP_4472	GO:0034654	Tr	0	0.040584818	FALSE	nucleobase-containing compound biosynthetic process
PP_4472	GO:0016070	Tr	1	0.851512192	TRUE	RNA metabolic process
PP_4472	GO:0010468	Tr	1	0.842222186	TRUE	regulation of gene expression
PP_4472	GO:0009058	Tr	0	0.035547408	FALSE	biosynthetic process
PP_4472	GO:0044238	Tr	1	0.85222046	TRUE	primary metabolic process
PP_4472	GO:0003674	Tr	1	0.85222046	TRUE	molecular_function
PP_4472	GO:0018130	Tr	0	0.040584818	FALSE	heterocycle biosynthetic process
PP_4472	GO:0019219	Tr	0	0.028956379	FALSE	regulation of nucleobase-containing compound metabolic process
PP_4472	GO:0044237	Tr	1	0.85222046	TRUE	cellular metabolic process
PP_4472	GO:0034641	Tr	1	0.85222046	TRUE	cellular nitrogen compound metabolic process
PP_4472	GO:0050794	Tr	1	0.839121351	TRUE	regulation of cellular process
PP_4472	GO:0005575	Tr	1	0.85222046	TRUE	cellular_component
PP_4472	GO:0060255	Tr	1	0.846161204	TRUE	regulation of macromolecule metabolic process
PP_4472	GO:0070279	Tr	0	0.026243227	FALSE	vitamin B6 binding
PP_4472	GO:0031323	Tr	1	0.839121351	TRUE	regulation of cellular metabolic process
PP_4472	GO:0008152	Tr	1	0.85222046	TRUE	metabolic process
PP_4472	GO:0097159	Tr	1	0.85222046	TRUE	organic cyclic compound binding
PP_4472	GO:1901576	Tr	0	0.035547408	FALSE	organic substance biosynthetic process
PP_4472	GO:0003676	Tr	1	0.849310068	TRUE	nucleic acid binding
PP_4472	GO:0046483	Tr	1	0.85222046	TRUE	heterocycle metabolic process
PP_4472	GO:0008150	Tr	1	0.85222046	TRUE	biological_process
PP_4472	GO:0110165	Tr	1	0.84470643	TRUE	cellular anatomical entity
PP_4472	GO:0044249	Tr	0	0.035547408	FALSE	cellular biosynthetic process
PP_4472	GO:0044271	Tr	0	0.035262673	FALSE	cellular nitrogen compound biosynthetic process
PP_4472	GO:0009987	Tr	1	0.85222046	TRUE	cellular process
PP_4472	GO:0051252	Tr	0	0.029648494	FALSE	regulation of RNA metabolic process
PP_4472	GO:0006725	Tr	1	0.85222046	TRUE	cellular aromatic compound metabolic process
PP_4472	GO:0080090	Tr	1	0.839121351	TRUE	regulation of primary metabolic process
PP_4472	GO:0036094	Tr	0	0.028639186	FALSE	small molecule binding
PP_4472	GO:0009059	Tr	0	0.035333497	FALSE	macromolecule biosynthetic process
PP_4472	GO:0009889	Tr	1	0.839121351	TRUE	regulation of biosynthetic process
PP_4472	GO:0005488	Tr	1	0.85222046	TRUE	binding
PP_4472	GO:0006139	Tr	1	0.85222046	TRUE	nucleobase-containing compound metabolic process
PP_4472	GO:0019842	Tr	0	0.026243227	FALSE	vitamin binding
PP_4472	GO:0065007	Tr	1	0.844594535	TRUE	biological regulation
PP_4472	GO:0051171	Tr	1	0.839121351	TRUE	regulation of nitrogen compound metabolic process
PP_4472	GO:2001141	Tr	0	0.029648494	FALSE	regulation of RNA biosynthetic process
PP_4472	GO:0097659	Tr	0	0.04429858	FALSE	nucleic acid-templated transcription
PP_4472	GO:1903506	Tr	0	0.029648494	FALSE	regulation of nucleic acid-templated transcription
PP_4472	GO:0090304	Tr	1	0.85222046	TRUE	nucleic acid metabolic process
PP_4472	GO:0031326	Tr	1	0.839121351	TRUE	regulation of cellular biosynthetic process
PP_4472	GO:0010556	Tr	1	0.839121351	TRUE	regulation of macromolecule biosynthetic process
PP_4472	GO:0050789	Tr	1	0.846161204	TRUE	regulation of biological process
PP_4197	GO:0044248	Tr	0	0.02689404	FALSE	cellular catabolic process
PP_4197	GO:0009893	Tr	0	0.02624539	FALSE	positive regulation of metabolic process
PP_4197	GO:0031327	Tr	0	0.026281466	FALSE	negative regulation of cellular biosynthetic process
PP_4197	GO:0010557	Tr	0	0.02624539	FALSE	positive regulation of macromolecule biosynthetic process
PP_4197	GO:0003729	Tr	0	0.026243227	FALSE	mRNA binding
PP_4197	GO:0003674	Tr	1	0.851512192	TRUE	molecular_function
PP_4197	GO:0017148	Tr	0	0.026243227	FALSE	negative regulation of translation
PP_4197	GO:0044237	Tr	1	0.857363588	TRUE	cellular metabolic process
PP_4197	GO:0050794	Tr	1	0.85222046	TRUE	regulation of cellular process
PP_4197	GO:0031324	Tr	0	0.026281466	FALSE	negative regulation of cellular metabolic process
PP_4197	GO:0048519	Tr	0	0.026281466	FALSE	negative regulation of biological process
PP_4197	GO:0008152	Tr	1	0.857363588	TRUE	metabolic process
PP_4197	GO:0003676	Tr	1	0.857363588	TRUE	nucleic acid binding
PP_4197	GO:0008150	Tr	1	0.851512192	TRUE	biological_process
PP_4197	GO:0048523	Tr	0	0.026281466	FALSE	negative regulation of cellular process
PP_4197	GO:0110165	Tr	1	0.85490147	TRUE	cellular anatomical entity
PP_4197	GO:0031328	Tr	0	0.02624539	FALSE	positive regulation of cellular biosynthetic process
PP_4197	GO:0009987	Tr	1	0.857363588	TRUE	cellular process
PP_4197	GO:0006725	Tr	1	0.857363588	TRUE	cellular aromatic compound metabolic process
PP_4197	GO:0080090	Tr	1	0.85222046	TRUE	regulation of primary metabolic process
PP_4197	GO:0019439	Tr	0	0.027600346	FALSE	aromatic compound catabolic process
PP_4197	GO:0051248	Tr	0	0.026243227	FALSE	negative regulation of protein metabolic process
PP_4197	GO:0051246	Tr	0	0.02624539	FALSE	regulation of protein metabolic process
PP_4197	GO:0031325	Tr	0	0.02624539	FALSE	positive regulation of cellular metabolic process
PP_4197	GO:0071704	Tr	1	0.857363588	TRUE	organic substance metabolic process
PP_4197	GO:0010604	Tr	0	0.02624539	FALSE	positive regulation of macromolecule metabolic process
PP_4197	GO:0016071	Tr	0	0.026243227	FALSE	mRNA metabolic process
PP_4197	GO:0051173	Tr	0	0.02624539	FALSE	positive regulation of nitrogen compound metabolic process
PP_4197	GO:1901363	Tr	1	0.85222046	TRUE	heterocyclic compound binding
PP_4197	GO:0032268	Tr	0	0.02624539	FALSE	regulation of cellular protein metabolic process
PP_4197	GO:1901360	Tr	1	0.857363588	TRUE	organic cyclic compound metabolic process
PP_4197	GO:1901575	Tr	0	0.026966657	FALSE	organic substance catabolic process
PP_4197	GO:0016070	Tr	1	0.857363588	TRUE	RNA metabolic process
PP_4197	GO:0010468	Tr	1	0.849310068	TRUE	regulation of gene expression
PP_4197	GO:0044238	Tr	1	0.857363588	TRUE	primary metabolic process
PP_4197	GO:0005575	Tr	1	0.85222046	TRUE	cellular_component
PP_4197	GO:0006417	Tr	0	0.026527024	FALSE	regulation of translation
PP_4197	GO:0034250	Tr	0	0.026243227	FALSE	positive regulation of cellular amide metabolic process
PP_4197	GO:0044270	Tr	0	0.026243227	FALSE	cellular nitrogen compound catabolic process
PP_4197	GO:0034248	Tr	0	0.02624539	FALSE	regulation of cellular amide metabolic process
PP_4197	GO:0065007	Tr	1	0.85222046	TRUE	biological regulation
PP_4197	GO:0044265	Tr	0	0.026243227	FALSE	cellular macromolecule catabolic process
PP_4197	GO:0009057	Tr	0	0.026243227	FALSE	macromolecule catabolic process
PP_4197	GO:0010556	Tr	1	0.85222046	TRUE	regulation of macromolecule biosynthetic process
PP_4197	GO:0050789	Tr	1	0.85222046	TRUE	regulation of biological process
PP_4197	GO:0006401	Tr	0	0.026243227	FALSE	RNA catabolic process
PP_4197	GO:0019222	Tr	1	0.85222046	TRUE	regulation of metabolic process
PP_4197	GO:0009891	Tr	0	0.02624539	FALSE	positive regulation of biosynthetic process
PP_4197	GO:0051247	Tr	0	0.026243227	FALSE	positive regulation of protein metabolic process
PP_4197	GO:0034249	Tr	0	0.026243227	FALSE	negative regulation of cellular amide metabolic process
PP_4197	GO:0045727	Tr	0	0.026243227	FALSE	positive regulation of translation
PP_4197	GO:0010629	Tr	0	0.026243227	FALSE	negative regulation of gene expression
PP_4197	GO:0060255	Tr	1	0.85222046	TRUE	regulation of macromolecule metabolic process
PP_4197	GO:0031323	Tr	1	0.85222046	TRUE	regulation of cellular metabolic process
PP_4197	GO:0044260	Tr	0	0.026243227	FALSE	cellular macromolecule metabolic process
PP_4197	GO:0046483	Tr	1	0.857363588	TRUE	heterocycle metabolic process
PP_4197	GO:0051172	Tr	0	0.026281466	FALSE	negative regulation of nitrogen compound metabolic process
PP_4197	GO:0009889	Tr	1	0.85222046	TRUE	regulation of biosynthetic process
PP_4197	GO:0005488	Tr	1	0.851512192	TRUE	binding
PP_4197	GO:0006139	Tr	1	0.85490147	TRUE	nucleobase-containing compound metabolic process
PP_4197	GO:0046700	Tr	0	0.026243227	FALSE	heterocycle catabolic process
PP_4197	GO:0031326	Tr	1	0.85222046	TRUE	regulation of cellular biosynthetic process
PP_4197	GO:0010558	Tr	0	0.026281466	FALSE	negative regulation of macromolecule biosynthetic process
PP_4197	GO:0010605	Tr	0	0.026281466	FALSE	negative regulation of macromolecule metabolic process
PP_4197	GO:0010608	Tr	0	0.02624539	FALSE	post-transcriptional regulation of gene expression
PP_4197	GO:0006807	Tr	1	0.857363588	TRUE	nitrogen compound metabolic process
PP_4197	GO:0034655	Tr	0	0.026243227	FALSE	nucleobase-containing compound catabolic process
PP_4197	GO:0043170	Tr	1	0.857363588	TRUE	macromolecule metabolic process
PP_4197	GO:0009056	Tr	0	0.026243227	FALSE	catabolic process
PP_4197	GO:0009890	Tr	0	0.026281466	FALSE	negative regulation of biosynthetic process
PP_4197	GO:2000113	Tr	0	0.026243227	FALSE	negative regulation of cellular macromolecule biosynthetic process
PP_4197	GO:0034641	Tr	1	0.857363588	TRUE	cellular nitrogen compound metabolic process
PP_4197	GO:1901361	Tr	0	0.027600346	FALSE	organic cyclic compound catabolic process
PP_4197	GO:0006446	Tr	0	0.026243227	FALSE	regulation of translational initiation
PP_4197	GO:0003723	Tr	0	0.02624539	FALSE	RNA binding
PP_4197	GO:0097159	Tr	1	0.85222046	TRUE	organic cyclic compound binding
PP_4197	GO:0048518	Tr	0	0.02624539	FALSE	positive regulation of biological process
PP_4197	GO:0009892	Tr	0	0.026281466	FALSE	negative regulation of metabolic process
PP_4197	GO:2000112	Tr	0	0.028728105	FALSE	regulation of cellular macromolecule biosynthetic process
PP_4197	GO:0051171	Tr	1	0.85222046	TRUE	regulation of nitrogen compound metabolic process
PP_4197	GO:0090304	Tr	1	0.857363588	TRUE	nucleic acid metabolic process
PP_4197	GO:0048522	Tr	0	0.02624539	FALSE	positive regulation of cellular process
PP_4197	GO:0010628	Tr	0	0.026243227	FALSE	positive regulation of gene expression
PP_4197	GO:0030554	Tr	0	0.026253589	FALSE	adenyl nucleotide binding
PP_4197	GO:0043167	Tr	1	0.835949852	TRUE	ion binding
PP_4197	GO:0005515	Tr	0	0.026500122	FALSE	protein binding
PP_4197	GO:0032553	Tr	0	0.026253589	FALSE	ribonucleotide binding
PP_4197	GO:0005975	Tr	0	0.026243227	FALSE	carbohydrate metabolic process
PP_4197	GO:0018130	Tr	1	0.857363588	TRUE	heterocycle biosynthetic process
PP_4197	GO:0051252	Tr	1	0.85222046	TRUE	regulation of RNA metabolic process
PP_4197	GO:0036094	Tr	1	0.839733438	TRUE	small molecule binding
PP_4197	GO:0019752	Tr	0	0.02624539	FALSE	carboxylic acid metabolic process
PP_4197	GO:0035639	Tr	0	0.026253589	FALSE	purine ribonucleoside triphosphate binding
PP_4197	GO:0005976	Tr	0	0.026243502	FALSE	polysaccharide metabolic process
PP_4197	GO:0000166	Tr	0	0.026253589	FALSE	nucleotide binding
PP_4197	GO:0003677	Tr	0	0.139418671	FALSE	DNA binding
PP_4197	GO:0034654	Tr	1	0.857363588	TRUE	nucleobase-containing compound biosynthetic process
PP_4197	GO:0097367	Tr	0	0.026257011	FALSE	carbohydrate derivative binding
PP_4197	GO:1901576	Tr	1	0.85490147	TRUE	organic substance biosynthetic process
PP_4197	GO:0043436	Tr	0	0.02624539	FALSE	oxoacid metabolic process
PP_4197	GO:0033692	Tr	0	0.026243502	FALSE	cellular polysaccharide biosynthetic process
PP_4197	GO:0016053	Tr	0	0.026691522	FALSE	organic acid biosynthetic process
PP_4197	GO:0097659	Tr	1	0.857363588	TRUE	nucleic acid-templated transcription
PP_4197	GO:0019438	Tr	1	0.857363588	TRUE	aromatic compound biosynthetic process
PP_4197	GO:0032774	Tr	1	0.857363588	TRUE	RNA biosynthetic process
PP_4197	GO:0006082	Tr	0	0.02624539	FALSE	organic acid metabolic process
PP_4197	GO:0016051	Tr	0	0.026243502	FALSE	carbohydrate biosynthetic process
PP_4197	GO:0019219	Tr	1	0.85222046	TRUE	regulation of nucleobase-containing compound metabolic process
PP_4197	GO:0007165	Tr	0	0.027177274	FALSE	signal transduction
PP_4197	GO:0044249	Tr	1	0.85490147	TRUE	cellular biosynthetic process
PP_4197	GO:0032555	Tr	0	0.026253589	FALSE	purine ribonucleotide binding
PP_4197	GO:2001141	Tr	1	0.85222046	TRUE	regulation of RNA biosynthetic process
PP_4197	GO:0044281	Tr	0	0.027011099	FALSE	small molecule metabolic process
PP_4197	GO:1903506	Tr	1	0.85222046	TRUE	regulation of nucleic acid-templated transcription
PP_4197	GO:0034637	Tr	0	0.026243502	FALSE	cellular carbohydrate biosynthetic process
PP_4197	GO:0035556	Tr	0	0.027177274	FALSE	intracellular signal transduction
PP_4197	GO:0042120	Tr	0	0.026243502	FALSE	alginic acid metabolic process
PP_4197	GO:0046394	Tr	0	0.026691522	FALSE	carboxylic acid biosynthetic process
PP_4197	GO:0000271	Tr	0	0.026243502	FALSE	polysaccharide biosynthetic process
PP_4197	GO:0034645	Tr	0	0.026524861	FALSE	cellular macromolecule biosynthetic process
PP_4197	GO:1901362	Tr	1	0.857363588	TRUE	organic cyclic compound biosynthetic process
PP_4197	GO:0043168	Tr	1	0.843861447	TRUE	anion binding
PP_4197	GO:0009058	Tr	1	0.85490147	TRUE	biosynthetic process
PP_4197	GO:1901265	Tr	0	0.026257011	FALSE	nucleoside phosphate binding
PP_4197	GO:0044262	Tr	0	0.026243502	FALSE	cellular carbohydrate metabolic process
PP_4197	GO:0044271	Tr	1	0.857363588	TRUE	cellular nitrogen compound biosynthetic process
PP_4197	GO:0017076	Tr	0	0.026253589	FALSE	purine nucleotide binding
PP_4197	GO:0009059	Tr	1	0.857363588	TRUE	macromolecule biosynthetic process
PP_4197	GO:0044264	Tr	0	0.026243502	FALSE	cellular polysaccharide metabolic process
PP_4197	GO:0032559	Tr	0	0.026253589	FALSE	adenyl ribonucleotide binding
PP_4197	GO:0044283	Tr	0	0.03214444	FALSE	small molecule biosynthetic process
PP_0133	GO:0140110	Tr	0	0.360119107	FALSE	transcription regulator activity
PP_0133	GO:0019438	Tr	1	0.859618306	TRUE	aromatic compound biosynthetic process
PP_0133	GO:0032774	Tr	1	0.859606573	TRUE	RNA biosynthetic process
PP_0133	GO:0019222	Tr	1	0.859618306	TRUE	regulation of metabolic process
PP_0133	GO:0071704	Tr	1	0.859618306	TRUE	organic substance metabolic process
PP_0133	GO:0006807	Tr	1	0.859618306	TRUE	nitrogen compound metabolic process
PP_0133	GO:1901362	Tr	1	0.859618306	TRUE	organic cyclic compound biosynthetic process
PP_0133	GO:0043168	Tr	1	0.859618306	TRUE	anion binding
PP_0133	GO:0043167	Tr	1	0.859618306	TRUE	ion binding
PP_0133	GO:1901363	Tr	1	0.859618306	TRUE	heterocyclic compound binding
PP_0133	GO:1901360	Tr	1	0.859618306	TRUE	organic cyclic compound metabolic process
PP_0133	GO:0043170	Tr	1	0.859618306	TRUE	macromolecule metabolic process
PP_0133	GO:0034654	Tr	1	0.859618306	TRUE	nucleobase-containing compound biosynthetic process
PP_0133	GO:0016070	Tr	1	0.859618306	TRUE	RNA metabolic process
PP_0133	GO:0010468	Tr	1	0.859073876	TRUE	regulation of gene expression
PP_0133	GO:0009058	Tr	1	0.859618306	TRUE	biosynthetic process
PP_0133	GO:0044238	Tr	1	0.859618306	TRUE	primary metabolic process
PP_0133	GO:0003674	Tr	1	0.859618306	TRUE	molecular_function
PP_0133	GO:0018130	Tr	1	0.859618306	TRUE	heterocycle biosynthetic process
PP_0133	GO:0019219	Tr	1	0.859618306	TRUE	regulation of nucleobase-containing compound metabolic process
PP_0133	GO:0044237	Tr	1	0.859618306	TRUE	cellular metabolic process
PP_0133	GO:0034641	Tr	1	0.859618306	TRUE	cellular nitrogen compound metabolic process
PP_0133	GO:0050794	Tr	1	0.859618306	TRUE	regulation of cellular process
PP_0133	GO:0005575	Tr	1	0.859618306	TRUE	cellular_component
PP_0133	GO:0060255	Tr	1	0.859618306	TRUE	regulation of macromolecule metabolic process
PP_0133	GO:0070279	Tr	0	0.026243227	FALSE	vitamin B6 binding
PP_0133	GO:0031323	Tr	1	0.859618306	TRUE	regulation of cellular metabolic process
PP_0133	GO:0008152	Tr	1	0.859618306	TRUE	metabolic process
PP_0133	GO:0097159	Tr	1	0.859618306	TRUE	organic cyclic compound binding
PP_0133	GO:1901576	Tr	1	0.858051637	TRUE	organic substance biosynthetic process
PP_0133	GO:0003676	Tr	1	0.859618306	TRUE	nucleic acid binding
PP_0133	GO:0046483	Tr	1	0.859618306	TRUE	heterocycle metabolic process
PP_0133	GO:0008150	Tr	1	0.859618306	TRUE	biological_process
PP_0133	GO:0110165	Tr	1	0.859618306	TRUE	cellular anatomical entity
PP_0133	GO:0044249	Tr	1	0.859618306	TRUE	cellular biosynthetic process
PP_0133	GO:0044271	Tr	1	0.859618306	TRUE	cellular nitrogen compound biosynthetic process
PP_0133	GO:0009987	Tr	1	0.859618306	TRUE	cellular process
PP_0133	GO:0051252	Tr	1	0.859618306	TRUE	regulation of RNA metabolic process
PP_0133	GO:0006725	Tr	1	0.859618306	TRUE	cellular aromatic compound metabolic process
PP_0133	GO:0080090	Tr	1	0.859618306	TRUE	regulation of primary metabolic process
PP_0133	GO:0036094	Tr	1	0.859618306	TRUE	small molecule binding
PP_0133	GO:0009059	Tr	1	0.859618306	TRUE	macromolecule biosynthetic process
PP_0133	GO:0009889	Tr	1	0.859618306	TRUE	regulation of biosynthetic process
PP_0133	GO:0005488	Tr	1	0.859618306	TRUE	binding
PP_0133	GO:0006139	Tr	1	0.859618306	TRUE	nucleobase-containing compound metabolic process
PP_0133	GO:0019842	Tr	0	0.026243227	FALSE	vitamin binding
PP_0133	GO:0065007	Tr	1	0.859618306	TRUE	biological regulation
PP_0133	GO:0051171	Tr	1	0.859618306	TRUE	regulation of nitrogen compound metabolic process
PP_0133	GO:2001141	Tr	1	0.859618306	TRUE	regulation of RNA biosynthetic process
PP_0133	GO:0097659	Tr	1	0.859618306	TRUE	nucleic acid-templated transcription
PP_0133	GO:1903506	Tr	1	0.859618306	TRUE	regulation of nucleic acid-templated transcription
PP_0133	GO:0090304	Tr	1	0.859618306	TRUE	nucleic acid metabolic process
PP_0133	GO:0031326	Tr	1	0.859618306	TRUE	regulation of cellular biosynthetic process
PP_0133	GO:0010556	Tr	1	0.859618306	TRUE	regulation of macromolecule biosynthetic process
PP_0133	GO:0050789	Tr	1	0.859618306	TRUE	regulation of biological process
PP_4197	GO:0140110	Tr	1	0.851500775	TRUE	transcription regulator activity
PP_2806	GO:0140110	Tr	1	0.750530437	TRUE	transcription regulator activity
PP_2806	GO:0019438	Tr	1	0.839121351	TRUE	aromatic compound biosynthetic process
PP_2806	GO:0032774	Tr	1	0.839121351	TRUE	RNA biosynthetic process
PP_2806	GO:0019222	Tr	1	0.85222046	TRUE	regulation of metabolic process
PP_2806	GO:0071704	Tr	1	0.842766616	TRUE	organic substance metabolic process
PP_2806	GO:0006807	Tr	1	0.842766616	TRUE	nitrogen compound metabolic process
PP_2806	GO:1901362	Tr	1	0.839121351	TRUE	organic cyclic compound biosynthetic process
PP_2806	GO:0043168	Tr	0	0.02661861	FALSE	anion binding
PP_2806	GO:0043167	Tr	0	0.027985879	FALSE	ion binding
PP_2806	GO:1901363	Tr	1	0.84805737	TRUE	heterocyclic compound binding
PP_2806	GO:1901360	Tr	1	0.838576921	TRUE	organic cyclic compound metabolic process
PP_2806	GO:0043170	Tr	1	0.842766616	TRUE	macromolecule metabolic process
PP_2806	GO:0034654	Tr	1	0.839121351	TRUE	nucleobase-containing compound biosynthetic process
PP_2806	GO:0016070	Tr	1	0.839121351	TRUE	RNA metabolic process
PP_2806	GO:0010468	Tr	1	0.85222046	TRUE	regulation of gene expression
PP_2806	GO:0009058	Tr	1	0.839121351	TRUE	biosynthetic process
PP_2806	GO:0044238	Tr	1	0.842766616	TRUE	primary metabolic process
PP_2806	GO:0003674	Tr	1	0.845605041	TRUE	molecular_function
PP_2806	GO:0018130	Tr	1	0.839121351	TRUE	heterocycle biosynthetic process
PP_2806	GO:0019219	Tr	1	0.85222046	TRUE	regulation of nucleobase-containing compound metabolic process
PP_2806	GO:0044237	Tr	1	0.842766616	TRUE	cellular metabolic process
PP_2806	GO:0034641	Tr	1	0.839121351	TRUE	cellular nitrogen compound metabolic process
PP_2806	GO:0050794	Tr	1	0.85222046	TRUE	regulation of cellular process
PP_2806	GO:0005575	Tr	0	0.336273586	FALSE	cellular_component
PP_2806	GO:0060255	Tr	1	0.85222046	TRUE	regulation of macromolecule metabolic process
PP_2806	GO:0070279	Tr	0	0.026243227	FALSE	vitamin B6 binding
PP_2806	GO:0031323	Tr	1	0.85222046	TRUE	regulation of cellular metabolic process
PP_2806	GO:0008152	Tr	1	0.845452936	TRUE	metabolic process
PP_2806	GO:0097159	Tr	1	0.84805737	TRUE	organic cyclic compound binding
PP_2806	GO:1901576	Tr	1	0.839121351	TRUE	organic substance biosynthetic process
PP_2806	GO:0003676	Tr	1	0.848032549	TRUE	nucleic acid binding
PP_2806	GO:0046483	Tr	1	0.839121351	TRUE	heterocycle metabolic process
PP_2806	GO:0008150	Tr	1	0.848590067	TRUE	biological_process
PP_2806	GO:0110165	Tr	0	0.271462828	FALSE	cellular anatomical entity
PP_2806	GO:0044249	Tr	1	0.839121351	TRUE	cellular biosynthetic process
PP_2806	GO:0044271	Tr	1	0.839121351	TRUE	cellular nitrogen compound biosynthetic process
PP_2806	GO:0009987	Tr	1	0.842222186	TRUE	cellular process
PP_2806	GO:0051252	Tr	1	0.85222046	TRUE	regulation of RNA metabolic process
PP_2806	GO:0006725	Tr	1	0.838576921	TRUE	cellular aromatic compound metabolic process
PP_2806	GO:0080090	Tr	1	0.85222046	TRUE	regulation of primary metabolic process
PP_2806	GO:0036094	Tr	0	0.027044978	FALSE	small molecule binding
PP_2806	GO:0009059	Tr	1	0.839121351	TRUE	macromolecule biosynthetic process
PP_2806	GO:0009889	Tr	1	0.85222046	TRUE	regulation of biosynthetic process
PP_2806	GO:0005488	Tr	1	0.84729913	TRUE	binding
PP_2806	GO:0006139	Tr	1	0.839121351	TRUE	nucleobase-containing compound metabolic process
PP_2806	GO:0019842	Tr	0	0.026243227	FALSE	vitamin binding
PP_2806	GO:0065007	Tr	1	0.851512192	TRUE	biological regulation
PP_2806	GO:0051171	Tr	1	0.85222046	TRUE	regulation of nitrogen compound metabolic process
PP_2806	GO:2001141	Tr	1	0.85222046	TRUE	regulation of RNA biosynthetic process
PP_2806	GO:0097659	Tr	1	0.839214454	TRUE	nucleic acid-templated transcription
PP_2806	GO:1903506	Tr	1	0.85222046	TRUE	regulation of nucleic acid-templated transcription
PP_2806	GO:0090304	Tr	1	0.839121351	TRUE	nucleic acid metabolic process
PP_2806	GO:0031326	Tr	1	0.85222046	TRUE	regulation of cellular biosynthetic process
PP_2806	GO:0010556	Tr	1	0.85222046	TRUE	regulation of macromolecule biosynthetic process
PP_2806	GO:0050789	Tr	1	0.85222046	TRUE	regulation of biological process
PP_0133	GO:0007165	Tr	1	0.853938074	TRUE	signal transduction
PP_0133	GO:0035556	Tr	1	0.853938074	TRUE	intracellular signal transduction
PP_3730	GO:0030554	Tr	0	0.028402654	FALSE	adenyl nucleotide binding
PP_3730	GO:0043167	Tr	0	0.033231087	FALSE	ion binding
PP_3730	GO:0005515	Tr	0	0.02629591	FALSE	protein binding
PP_3730	GO:0032553	Tr	0	0.028402654	FALSE	ribonucleotide binding
PP_3730	GO:0005975	Tr	0	0.026246743	FALSE	carbohydrate metabolic process
PP_3730	GO:0003674	Tr	1	0.859618306	TRUE	molecular_function
PP_3730	GO:0018130	Tr	1	0.859618306	TRUE	heterocycle biosynthetic process
PP_3730	GO:0044237	Tr	1	0.859618306	TRUE	cellular metabolic process
PP_3730	GO:0050794	Tr	1	0.859618306	TRUE	regulation of cellular process
PP_3730	GO:0008152	Tr	1	0.859618306	TRUE	metabolic process
PP_3730	GO:0003676	Tr	1	0.85490147	TRUE	nucleic acid binding
PP_3730	GO:0008150	Tr	1	0.859618306	TRUE	biological_process
PP_3730	GO:0110165	Tr	1	0.859618306	TRUE	cellular anatomical entity
PP_3730	GO:0009987	Tr	1	0.859618306	TRUE	cellular process
PP_3730	GO:0051252	Tr	1	0.859618306	TRUE	regulation of RNA metabolic process
PP_3730	GO:0006725	Tr	1	0.859618306	TRUE	cellular aromatic compound metabolic process
PP_3730	GO:0036094	Tr	0	0.03127761	FALSE	small molecule binding
PP_3730	GO:0080090	Tr	1	0.859618306	TRUE	regulation of primary metabolic process
PP_3730	GO:0019752	Tr	0	0.026275394	FALSE	carboxylic acid metabolic process
PP_3730	GO:0035639	Tr	0	0.028402654	FALSE	purine ribonucleoside triphosphate binding
PP_3730	GO:0005976	Tr	0	0.026246743	FALSE	polysaccharide metabolic process
PP_3730	GO:0000166	Tr	0	0.028402654	FALSE	nucleotide binding
PP_3730	GO:0071704	Tr	1	0.859618306	TRUE	organic substance metabolic process
PP_3730	GO:0003677	Tr	0	0.112957982	FALSE	DNA binding
PP_3730	GO:1901363	Tr	1	0.859618306	TRUE	heterocyclic compound binding
PP_3730	GO:1901360	Tr	1	0.859618306	TRUE	organic cyclic compound metabolic process
PP_3730	GO:0034654	Tr	1	0.859618306	TRUE	nucleobase-containing compound biosynthetic process
PP_3730	GO:0016070	Tr	1	0.859618306	TRUE	RNA metabolic process
PP_3730	GO:0010468	Tr	1	0.859618306	TRUE	regulation of gene expression
PP_3730	GO:0044238	Tr	1	0.859618306	TRUE	primary metabolic process
PP_3730	GO:0005575	Tr	1	0.859618306	TRUE	cellular_component
PP_3730	GO:0097367	Tr	0	0.029213274	FALSE	carbohydrate derivative binding
PP_3730	GO:1901576	Tr	1	0.859618306	TRUE	organic substance biosynthetic process
PP_3730	GO:0043436	Tr	0	0.026275394	FALSE	oxoacid metabolic process
PP_3730	GO:0033692	Tr	0	0.026246743	FALSE	cellular polysaccharide biosynthetic process
PP_3730	GO:0016053	Tr	0	0.026265154	FALSE	organic acid biosynthetic process
PP_3730	GO:0065007	Tr	1	0.859618306	TRUE	biological regulation
PP_3730	GO:0097659	Tr	1	0.859618306	TRUE	nucleic acid-templated transcription
PP_3730	GO:0010556	Tr	1	0.859618306	TRUE	regulation of macromolecule biosynthetic process
PP_3730	GO:0050789	Tr	1	0.859618306	TRUE	regulation of biological process
PP_3730	GO:0019438	Tr	1	0.859618306	TRUE	aromatic compound biosynthetic process
PP_3730	GO:0032774	Tr	1	0.859618306	TRUE	RNA biosynthetic process
PP_3730	GO:0019222	Tr	1	0.859618306	TRUE	regulation of metabolic process
PP_3730	GO:0006082	Tr	0	0.026275394	FALSE	organic acid metabolic process
PP_3730	GO:0016051	Tr	0	0.026246743	FALSE	carbohydrate biosynthetic process
PP_3730	GO:0019219	Tr	1	0.859618306	TRUE	regulation of nucleobase-containing compound metabolic process
PP_3730	GO:0007165	Tr	1	0.858910038	TRUE	signal transduction
PP_3730	GO:0060255	Tr	1	0.859618306	TRUE	regulation of macromolecule metabolic process
PP_3730	GO:0031323	Tr	1	0.859618306	TRUE	regulation of cellular metabolic process
PP_3730	GO:0044260	Tr	0	0.029156065	FALSE	cellular macromolecule metabolic process
PP_3730	GO:0046483	Tr	1	0.859618306	TRUE	heterocycle metabolic process
PP_3730	GO:0044249	Tr	1	0.859618306	TRUE	cellular biosynthetic process
PP_3730	GO:0032555	Tr	0	0.028402654	FALSE	purine ribonucleotide binding
PP_3730	GO:0009889	Tr	1	0.859618306	TRUE	regulation of biosynthetic process
PP_3730	GO:0005488	Tr	1	0.859618306	TRUE	binding
PP_3730	GO:0006139	Tr	1	0.859618306	TRUE	nucleobase-containing compound metabolic process
PP_3730	GO:2001141	Tr	1	0.859618306	TRUE	regulation of RNA biosynthetic process
PP_3730	GO:0044281	Tr	0	0.026281466	FALSE	small molecule metabolic process
PP_3730	GO:1903506	Tr	1	0.859618306	TRUE	regulation of nucleic acid-templated transcription
PP_3730	GO:0034637	Tr	0	0.026246743	FALSE	cellular carbohydrate biosynthetic process
PP_3730	GO:0031326	Tr	1	0.859618306	TRUE	regulation of cellular biosynthetic process
PP_3730	GO:0035556	Tr	1	0.858910038	TRUE	intracellular signal transduction
PP_3730	GO:0042120	Tr	0	0.026246743	FALSE	alginic acid metabolic process
PP_3730	GO:0046394	Tr	0	0.026265154	FALSE	carboxylic acid biosynthetic process
PP_3730	GO:0006807	Tr	1	0.859618306	TRUE	nitrogen compound metabolic process
PP_3730	GO:0000271	Tr	0	0.026246743	FALSE	polysaccharide biosynthetic process
PP_3730	GO:0034645	Tr	0	0.028166515	FALSE	cellular macromolecule biosynthetic process
PP_3730	GO:1901362	Tr	1	0.859618306	TRUE	organic cyclic compound biosynthetic process
PP_3730	GO:0043168	Tr	0	0.031541961	FALSE	anion binding
PP_3730	GO:0043170	Tr	1	0.859618306	TRUE	macromolecule metabolic process
PP_3730	GO:0009058	Tr	1	0.859618306	TRUE	biosynthetic process
PP_3730	GO:0034641	Tr	1	0.859618306	TRUE	cellular nitrogen compound metabolic process
PP_3730	GO:1901265	Tr	0	0.028956379	FALSE	nucleoside phosphate binding
PP_3730	GO:0097159	Tr	1	0.859618306	TRUE	organic cyclic compound binding
PP_3730	GO:0044262	Tr	0	0.026246743	FALSE	cellular carbohydrate metabolic process
PP_3730	GO:0044271	Tr	1	0.859618306	TRUE	cellular nitrogen compound biosynthetic process
PP_3730	GO:0017076	Tr	0	0.028402654	FALSE	purine nucleotide binding
PP_3730	GO:0009059	Tr	1	0.859618306	TRUE	macromolecule biosynthetic process
PP_3730	GO:0044264	Tr	0	0.026246743	FALSE	cellular polysaccharide metabolic process
PP_3730	GO:0051171	Tr	1	0.859618306	TRUE	regulation of nitrogen compound metabolic process
PP_3730	GO:0090304	Tr	1	0.859618306	TRUE	nucleic acid metabolic process
PP_3730	GO:0032559	Tr	0	0.028402654	FALSE	adenyl ribonucleotide binding
PP_3730	GO:0044283	Tr	0	0.026989468	FALSE	small molecule biosynthetic process
PP_2806	GO:0007165	Tr	0	0.026336921	FALSE	signal transduction
PP_2806	GO:0035556	Tr	0	0.026336921	FALSE	intracellular signal transduction
PP_3730	GO:0140110	Tr	0	0.209921174	FALSE	transcription regulator activity
PP_4967	GO:0030554	Tr	1	0.845051474	TRUE	adenyl nucleotide binding
PP_4967	GO:0043167	Tr	1	0.849310068	TRUE	ion binding
PP_4967	GO:0005515	Tr	0	0.02718756	FALSE	protein binding
PP_4967	GO:0032553	Tr	1	0.85222046	TRUE	ribonucleotide binding
PP_4967	GO:0005975	Tr	0	0.029817205	FALSE	carbohydrate metabolic process
PP_4967	GO:0003674	Tr	1	0.842766616	TRUE	molecular_function
PP_4967	GO:0018130	Tr	0	0.033707983	FALSE	heterocycle biosynthetic process
PP_4967	GO:0044237	Tr	1	0.824163046	TRUE	cellular metabolic process
PP_4967	GO:0050794	Tr	0	0.031954045	FALSE	regulation of cellular process
PP_4967	GO:0008152	Tr	1	0.840093795	TRUE	metabolic process
PP_4967	GO:0003676	Tr	0	0.029412247	FALSE	nucleic acid binding
PP_4967	GO:0008150	Tr	1	0.846165498	TRUE	biological_process
PP_4967	GO:0110165	Tr	1	0.847855294	TRUE	cellular anatomical entity
PP_4967	GO:0009987	Tr	1	0.84259533	TRUE	cellular process
PP_4967	GO:0051252	Tr	0	0.027111087	FALSE	regulation of RNA metabolic process
PP_4967	GO:0006725	Tr	0	0.119243443	FALSE	cellular aromatic compound metabolic process
PP_4967	GO:0036094	Tr	1	0.85222046	TRUE	small molecule binding
PP_4967	GO:0080090	Tr	0	0.026569448	FALSE	regulation of primary metabolic process
PP_4967	GO:0019752	Tr	0	0.130563602	FALSE	carboxylic acid metabolic process
PP_4967	GO:0035639	Tr	1	0.85065379	TRUE	purine ribonucleoside triphosphate binding
PP_4967	GO:0005976	Tr	0	0.026250537	FALSE	polysaccharide metabolic process
PP_4967	GO:0000166	Tr	1	0.85222046	TRUE	nucleotide binding
PP_4967	GO:0071704	Tr	1	0.791050814	TRUE	organic substance metabolic process
PP_4967	GO:0003677	Tr	0	0.028730069	FALSE	DNA binding
PP_4967	GO:1901363	Tr	1	0.85222046	TRUE	heterocyclic compound binding
PP_4967	GO:1901360	Tr	0	0.119934163	FALSE	organic cyclic compound metabolic process
PP_4967	GO:0034654	Tr	0	0.028343708	FALSE	nucleobase-containing compound biosynthetic process
PP_4967	GO:0016070	Tr	0	0.028579217	FALSE	RNA metabolic process
PP_4967	GO:0010468	Tr	0	0.027323536	FALSE	regulation of gene expression
PP_4967	GO:0044238	Tr	0	0.189092177	FALSE	primary metabolic process
PP_4967	GO:0005575	Tr	1	0.842766616	TRUE	cellular_component
PP_4967	GO:0097367	Tr	1	0.85222046	TRUE	carbohydrate derivative binding
PP_4967	GO:1901576	Tr	1	0.786685843	TRUE	organic substance biosynthetic process
PP_4967	GO:0043436	Tr	0	0.118595386	FALSE	oxoacid metabolic process
PP_4967	GO:0033692	Tr	0	0.026250537	FALSE	cellular polysaccharide biosynthetic process
PP_4967	GO:0016053	Tr	0	0.034718966	FALSE	organic acid biosynthetic process
PP_4967	GO:0065007	Tr	0	0.031019158	FALSE	biological regulation
PP_4967	GO:0097659	Tr	-1	0.027675296	FALSE	nucleic acid-templated transcription
PP_4967	GO:0010556	Tr	0	0.026666291	FALSE	regulation of macromolecule biosynthetic process
PP_4967	GO:0050789	Tr	0	0.031137698	FALSE	regulation of biological process
PP_4967	GO:0019438	Tr	0	0.031823595	FALSE	aromatic compound biosynthetic process
PP_4967	GO:0032774	Tr	0	0.026751214	FALSE	RNA biosynthetic process
PP_4967	GO:0019222	Tr	0	0.026846801	FALSE	regulation of metabolic process
PP_4967	GO:0006082	Tr	0	0.118595386	FALSE	organic acid metabolic process
PP_4967	GO:0016051	Tr	0	0.02624539	FALSE	carbohydrate biosynthetic process
PP_4967	GO:0019219	Tr	0	0.027111087	FALSE	regulation of nucleobase-containing compound metabolic process
PP_4967	GO:0007165	Tr	0	0.026257011	FALSE	signal transduction
PP_4967	GO:0060255	Tr	0	0.026666291	FALSE	regulation of macromolecule metabolic process
PP_4967	GO:0031323	Tr	0	0.026846801	FALSE	regulation of cellular metabolic process
PP_4967	GO:0044260	Tr	0	0.134457028	FALSE	cellular macromolecule metabolic process
PP_4967	GO:0046483	Tr	0	0.113571527	FALSE	heterocycle metabolic process
PP_4967	GO:0044249	Tr	1	0.7894383	TRUE	cellular biosynthetic process
PP_4967	GO:0032555	Tr	1	0.85222046	TRUE	purine ribonucleotide binding
PP_4967	GO:0009889	Tr	0	0.026779651	FALSE	regulation of biosynthetic process
PP_4967	GO:0005488	Tr	1	0.846161204	TRUE	binding
PP_4967	GO:0006139	Tr	0	0.043761951	FALSE	nucleobase-containing compound metabolic process
PP_4967	GO:2001141	Tr	0	0.027111087	FALSE	regulation of RNA biosynthetic process
PP_4967	GO:0044281	Tr	1	0.741484069	TRUE	small molecule metabolic process
PP_4967	GO:1903506	Tr	-1	0.027111087	FALSE	regulation of nucleic acid-templated transcription
PP_4967	GO:0034637	Tr	0	0.026250537	FALSE	cellular carbohydrate biosynthetic process
PP_4967	GO:0031326	Tr	0	0.026779651	FALSE	regulation of cellular biosynthetic process
PP_4967	GO:0035556	Tr	0	0.026257011	FALSE	intracellular signal transduction
PP_4967	GO:0042120	Tr	0	0.026991185	FALSE	alginic acid metabolic process
PP_4967	GO:0046394	Tr	0	0.034718966	FALSE	carboxylic acid biosynthetic process
PP_4967	GO:0006807	Tr	0	0.214714243	FALSE	nitrogen compound metabolic process
PP_4967	GO:0000271	Tr	0	0.026250537	FALSE	polysaccharide biosynthetic process
PP_4967	GO:0034645	Tr	0	0.066346743	FALSE	cellular macromolecule biosynthetic process
PP_4967	GO:1901362	Tr	0	0.035296372	FALSE	organic cyclic compound biosynthetic process
PP_4967	GO:0043168	Tr	1	0.85222046	TRUE	anion binding
PP_4967	GO:0043170	Tr	0	0.125480429	FALSE	macromolecule metabolic process
PP_4967	GO:0009058	Tr	1	0.777578252	TRUE	biosynthetic process
PP_4967	GO:0034641	Tr	0	0.159378334	FALSE	cellular nitrogen compound metabolic process
PP_4967	GO:1901265	Tr	1	0.85222046	TRUE	nucleoside phosphate binding
PP_4967	GO:0097159	Tr	1	0.85222046	TRUE	organic cyclic compound binding
PP_4967	GO:0044262	Tr	0	0.026247817	FALSE	cellular carbohydrate metabolic process
PP_4967	GO:0044271	Tr	0	0.123555489	FALSE	cellular nitrogen compound biosynthetic process
PP_4967	GO:0017076	Tr	1	0.85222046	TRUE	purine nucleotide binding
PP_4967	GO:0009059	Tr	0	0.064141883	FALSE	macromolecule biosynthetic process
PP_4967	GO:0044264	Tr	0	0.026250537	FALSE	cellular polysaccharide metabolic process
PP_4967	GO:0051171	Tr	0	0.026569448	FALSE	regulation of nitrogen compound metabolic process
PP_4967	GO:0090304	Tr	0	0.032189437	FALSE	nucleic acid metabolic process
PP_4967	GO:0032559	Tr	1	0.844924533	TRUE	adenyl ribonucleotide binding
PP_4967	GO:0044283	Tr	0	0.049133812	FALSE	small molecule biosynthetic process
PP_0133	GO:0000166	Tr	1	0.859618306	TRUE	nucleotide binding
PP_0133	GO:0030554	Tr	1	0.859618306	TRUE	adenyl nucleotide binding
PP_0133	GO:0032553	Tr	1	0.859618306	TRUE	ribonucleotide binding
PP_0133	GO:0046500	Tr	0	0.026243227	FALSE	S-adenosylmethionine metabolic process
PP_0133	GO:0043169	Tr	0	0.039176844	FALSE	cation binding
PP_0133	GO:1901265	Tr	1	0.858051637	TRUE	nucleoside phosphate binding
PP_0133	GO:0003824	Tr	0	0.28194204	FALSE	catalytic activity
PP_0133	GO:0044272	Tr	0	0.02668338	FALSE	sulfur compound biosynthetic process
PP_0133	GO:0016765	Tr	0	0.026243227	FALSE	transferase activity, transferring alkyl or aryl (other than methyl) groups
PP_0133	GO:0097367	Tr	1	0.859618306	TRUE	carbohydrate derivative binding
PP_0133	GO:0017076	Tr	1	0.859618306	TRUE	purine nucleotide binding
PP_0133	GO:0006790	Tr	0	0.027938956	FALSE	sulfur compound metabolic process
PP_0133	GO:0032555	Tr	1	0.859618306	TRUE	purine ribonucleotide binding
PP_0133	GO:0016740	Tr	0	0.146030127	FALSE	transferase activity
PP_0133	GO:0044281	Tr	1	0.662966187	TRUE	small molecule metabolic process
PP_0133	GO:0046872	Tr	0	0.027718594	FALSE	metal ion binding
PP_0133	GO:0032559	Tr	1	0.859618306	TRUE	adenyl ribonucleotide binding
PP_0133	GO:0035639	Tr	1	0.859618306	TRUE	purine ribonucleoside triphosphate binding
PP_2714	GO:0000166	Tr	1	0.857363588	TRUE	nucleotide binding
PP_2714	GO:0071704	Tr	1	0.853994998	TRUE	organic substance metabolic process
PP_2714	GO:0030554	Tr	1	0.859618306	TRUE	adenyl nucleotide binding
PP_2714	GO:0043168	Tr	1	0.857363588	TRUE	anion binding
PP_2714	GO:0043167	Tr	1	0.857363588	TRUE	ion binding
PP_2714	GO:1901363	Tr	1	0.859618306	TRUE	heterocyclic compound binding
PP_2714	GO:0032553	Tr	1	0.857363588	TRUE	ribonucleotide binding
PP_2714	GO:0046500	Tr	0	0.026243227	FALSE	S-adenosylmethionine metabolic process
PP_2714	GO:0043169	Tr	0	0.02661861	FALSE	cation binding
PP_2714	GO:0009058	Tr	0	0.042944799	FALSE	biosynthetic process
PP_2714	GO:0003674	Tr	1	0.859618306	TRUE	molecular_function
PP_2714	GO:0044237	Tr	1	0.857363588	TRUE	cellular metabolic process
PP_2714	GO:0005575	Tr	1	0.859618306	TRUE	cellular_component
PP_2714	GO:1901265	Tr	1	0.859618306	TRUE	nucleoside phosphate binding
PP_2714	GO:0003824	Tr	1	0.859618306	TRUE	catalytic activity
PP_2714	GO:0044272	Tr	0	0.026243227	FALSE	sulfur compound biosynthetic process
PP_2714	GO:0008152	Tr	1	0.857363588	TRUE	metabolic process
PP_2714	GO:0016765	Tr	0	0.027838926	FALSE	transferase activity, transferring alkyl or aryl (other than methyl) groups
PP_2714	GO:0097159	Tr	1	0.859618306	TRUE	organic cyclic compound binding
PP_2714	GO:0097367	Tr	1	0.857363588	TRUE	carbohydrate derivative binding
PP_2714	GO:0008150	Tr	1	0.859618306	TRUE	biological_process
PP_2714	GO:1901576	Tr	0	0.03912913	FALSE	organic substance biosynthetic process
PP_2714	GO:0110165	Tr	1	0.859618306	TRUE	cellular anatomical entity
PP_2714	GO:0044249	Tr	0	0.040584818	FALSE	cellular biosynthetic process
PP_2714	GO:0009987	Tr	1	0.859618306	TRUE	cellular process
PP_2714	GO:0017076	Tr	1	0.857363588	TRUE	purine nucleotide binding
PP_2714	GO:0036094	Tr	1	0.859618306	TRUE	small molecule binding
PP_2714	GO:0006790	Tr	0	0.026669596	FALSE	sulfur compound metabolic process
PP_2714	GO:0032555	Tr	1	0.857363588	TRUE	purine ribonucleotide binding
PP_2714	GO:0005488	Tr	1	0.858051637	TRUE	binding
PP_2714	GO:0016740	Tr	1	0.858365608	TRUE	transferase activity
PP_2714	GO:0044281	Tr	0	0.029527771	FALSE	small molecule metabolic process
PP_2714	GO:0046872	Tr	0	0.0265631	FALSE	metal ion binding
PP_2714	GO:0032559	Tr	1	0.859618306	TRUE	adenyl ribonucleotide binding
PP_2714	GO:0035639	Tr	1	0.857363588	TRUE	purine ribonucleoside triphosphate binding
PP_4967	GO:0018193	Tr	0	0.02624539	FALSE	peptidyl-amino acid modification
PP_4967	GO:0140299	Tr	0	0.026257011	FALSE	small molecule sensor activity
PP_4967	GO:0031224	Tr	0	0.027139801	FALSE	intrinsic component of membrane
PP_4967	GO:0019538	Tr	0	0.039981624	FALSE	protein metabolic process
PP_4967	GO:0140096	Tr	0	0.030587917	FALSE	catalytic activity, acting on a protein
PP_4967	GO:0016775	Tr	0	0.026253589	FALSE	phosphotransferase activity, nitrogenous group as acceptor
PP_4967	GO:0006468	Tr	0	0.02624539	FALSE	protein phosphorylation
PP_4967	GO:1901564	Tr	0	0.275001772	FALSE	organonitrogen compound metabolic process
PP_4967	GO:0018202	Tr	0	0.02624539	FALSE	peptidyl-histidine modification
PP_4967	GO:0003824	Tr	1	0.847035131	TRUE	catalytic activity
PP_4967	GO:0004672	Tr	0	0.028553118	FALSE	protein kinase activity
PP_4967	GO:0016773	Tr	0	0.028939707	FALSE	phosphotransferase activity, alcohol group as acceptor
PP_4967	GO:0016020	Tr	0	0.050644529	FALSE	membrane
PP_4967	GO:0016310	Tr	0	0.026593816	FALSE	phosphorylation
PP_4967	GO:0043412	Tr	0	0.028732099	FALSE	macromolecule modification
PP_4967	GO:0016740	Tr	1	0.659631354	TRUE	transferase activity
PP_4967	GO:0036211	Tr	0	0.027012476	FALSE	protein modification process
PP_4967	GO:0006796	Tr	0	0.08835988	FALSE	phosphate-containing compound metabolic process
PP_4967	GO:0016301	Tr	0	0.03330685	FALSE	kinase activity
PP_4967	GO:0004673	Tr	0	0.026257011	FALSE	protein histidine kinase activity
PP_4967	GO:0016772	Tr	0	0.044019679	FALSE	transferase activity, transferring phosphorus-containing groups
PP_4967	GO:0006793	Tr	0	0.088661471	FALSE	phosphorus metabolic process
PP_4967	GO:0016818	Tr	0	0.029164023	FALSE	hydrolase activity, acting on acid anhydrides, in phosphorus-containing anhydrides
PP_4967	GO:0016787	Tr	0	0.031228687	FALSE	hydrolase activity
PP_4967	GO:0016462	Tr	0	0.02961896	FALSE	pyrophosphatase activity
PP_4967	GO:0016817	Tr	0	0.031249165	FALSE	hydrolase activity, acting on acid anhydrides
PP_4967	GO:0017111	Tr	0	0.027979501	FALSE	ribonucleoside triphosphate phosphatase activity
PP_3095	GO:0000166	Tr	1	0.859618306	TRUE	nucleotide binding
PP_3095	GO:0071704	Tr	1	0.848791178	TRUE	organic substance metabolic process
PP_3095	GO:0030554	Tr	1	0.853984869	TRUE	adenyl nucleotide binding
PP_3095	GO:0043168	Tr	1	0.857363588	TRUE	anion binding
PP_3095	GO:0043167	Tr	1	0.859618306	TRUE	ion binding
PP_3095	GO:1901363	Tr	1	0.859618306	TRUE	heterocyclic compound binding
PP_3095	GO:0032553	Tr	1	0.857363588	TRUE	ribonucleotide binding
PP_3095	GO:0046500	Tr	0	0.02624364	FALSE	S-adenosylmethionine metabolic process
PP_3095	GO:0043169	Tr	0	0.091148931	FALSE	cation binding
PP_3095	GO:0009058	Tr	0	0.164088479	FALSE	biosynthetic process
PP_3095	GO:0003674	Tr	1	0.859618306	TRUE	molecular_function
PP_3095	GO:0044237	Tr	0	0.217017967	FALSE	cellular metabolic process
PP_3095	GO:0005575	Tr	1	0.859618306	TRUE	cellular_component
PP_3095	GO:1901265	Tr	1	0.859618306	TRUE	nucleoside phosphate binding
PP_3095	GO:0003824	Tr	1	0.853162615	TRUE	catalytic activity
PP_3095	GO:0044272	Tr	0	0.026243227	FALSE	sulfur compound biosynthetic process
PP_3095	GO:0008152	Tr	1	0.849425438	TRUE	metabolic process
PP_3095	GO:0016765	Tr	0	0.026243985	FALSE	transferase activity, transferring alkyl or aryl (other than methyl) groups
PP_3095	GO:0097159	Tr	1	0.859618306	TRUE	organic cyclic compound binding
PP_3095	GO:0097367	Tr	1	0.857363588	TRUE	carbohydrate derivative binding
PP_3095	GO:0008150	Tr	1	0.855088651	TRUE	biological_process
PP_3095	GO:1901576	Tr	0	0.163077496	FALSE	organic substance biosynthetic process
PP_3095	GO:0110165	Tr	1	0.859618306	TRUE	cellular anatomical entity
PP_3095	GO:0044249	Tr	0	0.163222231	FALSE	cellular biosynthetic process
PP_3095	GO:0009987	Tr	0	0.420810873	FALSE	cellular process
PP_3095	GO:0017076	Tr	1	0.859618306	TRUE	purine nucleotide binding
PP_3095	GO:0036094	Tr	1	0.859618306	TRUE	small molecule binding
PP_3095	GO:0006790	Tr	0	0.026833762	FALSE	sulfur compound metabolic process
PP_3095	GO:0032555	Tr	1	0.857363588	TRUE	purine ribonucleotide binding
PP_3095	GO:0005488	Tr	1	0.859618306	TRUE	binding
PP_3095	GO:0016740	Tr	0	0.122716755	FALSE	transferase activity
PP_3095	GO:0044281	Tr	0	0.092699727	FALSE	small molecule metabolic process
PP_3095	GO:0046872	Tr	0	0.029749825	FALSE	metal ion binding
PP_3095	GO:0032559	Tr	1	0.853204655	TRUE	adenyl ribonucleotide binding
PP_3095	GO:0035639	Tr	1	0.857363588	TRUE	purine ribonucleoside triphosphate binding
PP_2354	GO:0000166	Tr	0	0.073128048	FALSE	nucleotide binding
PP_2354	GO:0018193	Tr	0	0.05781267	FALSE	peptidyl-amino acid modification
PP_2354	GO:0006807	Tr	0	0.069135855	FALSE	nitrogen compound metabolic process
PP_2354	GO:0071704	Tr	0	0.069135855	FALSE	organic substance metabolic process
PP_2354	GO:0140299	Tr	1	0.839121351	TRUE	small molecule sensor activity
PP_2354	GO:0030554	Tr	0	0.073128048	FALSE	adenyl nucleotide binding
PP_2354	GO:0031224	Tr	0	0.030624952	FALSE	intrinsic component of membrane
PP_2354	GO:0019538	Tr	0	0.049695455	FALSE	protein metabolic process
PP_2354	GO:0050789	Tr	1	0.842766616	TRUE	regulation of biological process
PP_2354	GO:0043168	Tr	0	0.073128048	FALSE	anion binding
PP_2354	GO:0043167	Tr	0	0.073128048	FALSE	ion binding
PP_2354	GO:1901363	Tr	0	0.108665786	FALSE	heterocyclic compound binding
PP_2354	GO:0140096	Tr	1	0.839121351	TRUE	catalytic activity, acting on a protein
PP_2354	GO:0032553	Tr	0	0.073128048	FALSE	ribonucleotide binding
PP_2354	GO:0016775	Tr	1	0.839121351	TRUE	phosphotransferase activity, nitrogenous group as acceptor
PP_2354	GO:0006468	Tr	0	0.05781267	FALSE	protein phosphorylation
PP_2354	GO:0043170	Tr	0	0.069135855	FALSE	macromolecule metabolic process
PP_2354	GO:1901564	Tr	0	0.049695455	FALSE	organonitrogen compound metabolic process
PP_2354	GO:0044238	Tr	0	0.069135855	FALSE	primary metabolic process
PP_2354	GO:0003674	Tr	1	0.842766616	TRUE	molecular_function
PP_2354	GO:0044237	Tr	1	0.842766616	TRUE	cellular metabolic process
PP_2354	GO:0050794	Tr	1	0.842766616	TRUE	regulation of cellular process
PP_2354	GO:0005575	Tr	1	0.842766616	TRUE	cellular_component
PP_2354	GO:1901265	Tr	0	0.087854118	FALSE	nucleoside phosphate binding
PP_2354	GO:0018202	Tr	-1	0.05781267	FALSE	peptidyl-histidine modification
PP_2354	GO:0003824	Tr	1	0.839121351	TRUE	catalytic activity
PP_2354	GO:0007165	Tr	1	0.842766616	TRUE	signal transduction
PP_2354	GO:0004672	Tr	1	0.839121351	TRUE	protein kinase activity
PP_2354	GO:0008152	Tr	1	0.842766616	TRUE	metabolic process
PP_2354	GO:0097159	Tr	0	0.108665786	FALSE	organic cyclic compound binding
PP_2354	GO:0097367	Tr	0	0.073128048	FALSE	carbohydrate derivative binding
PP_2354	GO:0044260	Tr	0	0.049695455	FALSE	cellular macromolecule metabolic process
PP_2354	GO:0008150	Tr	1	0.842766616	TRUE	biological_process
PP_2354	GO:0110165	Tr	1	0.842766616	TRUE	cellular anatomical entity
PP_2354	GO:0016773	Tr	1	0.839121351	TRUE	phosphotransferase activity, alcohol group as acceptor
PP_2354	GO:0009987	Tr	1	0.842766616	TRUE	cellular process
PP_2354	GO:0017076	Tr	0	0.073128048	FALSE	purine nucleotide binding
PP_2354	GO:0036094	Tr	0	0.087854118	FALSE	small molecule binding
PP_2354	GO:0016020	Tr	1	0.839594361	TRUE	membrane
PP_2354	GO:0032555	Tr	0	0.073128048	FALSE	purine ribonucleotide binding
PP_2354	GO:0016310	Tr	0	0.049695455	FALSE	phosphorylation
PP_2354	GO:0005488	Tr	1	0.776773474	TRUE	binding
PP_2354	GO:0065007	Tr	1	0.842766616	TRUE	biological regulation
PP_2354	GO:0043412	Tr	0	0.049695455	FALSE	macromolecule modification
PP_2354	GO:0016740	Tr	1	0.839121351	TRUE	transferase activity
PP_2354	GO:0036211	Tr	0	0.049695455	FALSE	protein modification process
PP_2354	GO:0006796	Tr	1	0.841175126	TRUE	phosphate-containing compound metabolic process
PP_2354	GO:0016301	Tr	1	0.839121351	TRUE	kinase activity
PP_2354	GO:0004673	Tr	1	0.839121351	TRUE	protein histidine kinase activity
PP_2354	GO:0035556	Tr	1	0.842766616	TRUE	intracellular signal transduction
PP_2354	GO:0032559	Tr	-1	0.073128048	FALSE	adenyl ribonucleotide binding
PP_2354	GO:0016772	Tr	1	0.839121351	TRUE	transferase activity, transferring phosphorus-containing groups
PP_2354	GO:0006793	Tr	1	0.841175126	TRUE	phosphorus metabolic process
PP_2354	GO:0035639	Tr	0	0.073128048	FALSE	purine ribonucleoside triphosphate binding
PP_2714	GO:0140299	Tr	1	0.85490147	TRUE	small molecule sensor activity
PP_2714	GO:0140096	Tr	1	0.857363588	TRUE	catalytic activity, acting on a protein
PP_2714	GO:0016775	Tr	1	0.85490147	TRUE	phosphotransferase activity, nitrogenous group as acceptor
PP_2714	GO:0050794	Tr	1	0.85490147	TRUE	regulation of cellular process
PP_2714	GO:0007165	Tr	1	0.85222046	TRUE	signal transduction
PP_2714	GO:0004672	Tr	1	0.857482386	TRUE	protein kinase activity
PP_2714	GO:0016773	Tr	1	0.859618306	TRUE	phosphotransferase activity, alcohol group as acceptor
PP_2714	GO:0016020	Tr	1	0.859073876	TRUE	membrane
PP_2714	GO:0006793	Tr	1	0.854357039	TRUE	phosphorus metabolic process
PP_2714	GO:0065007	Tr	1	0.852208727	TRUE	biological regulation
PP_2714	GO:0006796	Tr	1	0.854357039	TRUE	phosphate-containing compound metabolic process
PP_2714	GO:0035556	Tr	1	0.85222046	TRUE	intracellular signal transduction
PP_2714	GO:0016301	Tr	1	0.859062143	TRUE	kinase activity
PP_2714	GO:0004673	Tr	1	0.85490147	TRUE	protein histidine kinase activity
PP_2714	GO:0016772	Tr	1	0.857363588	TRUE	transferase activity, transferring phosphorus-containing groups
PP_2714	GO:0050789	Tr	1	0.85222046	TRUE	regulation of biological process
PP_2472	GO:0030554	Tr	0	0.026253589	FALSE	adenyl nucleotide binding
PP_2472	GO:0043167	Tr	0	0.028530555	FALSE	ion binding
PP_2472	GO:0005515	Tr	0	0.026247817	FALSE	protein binding
PP_2472	GO:0032553	Tr	0	0.026253589	FALSE	ribonucleotide binding
PP_2472	GO:0005975	Tr	0	0.026293981	FALSE	carbohydrate metabolic process
PP_2472	GO:0003674	Tr	1	0.806856316	TRUE	molecular_function
PP_2472	GO:0018130	Tr	0	0.069135855	FALSE	heterocycle biosynthetic process
PP_2472	GO:0044237	Tr	0	0.069135855	FALSE	cellular metabolic process
PP_2472	GO:0050794	Tr	1	0.806856316	TRUE	regulation of cellular process
PP_2472	GO:0008152	Tr	0	0.066104526	FALSE	metabolic process
PP_2472	GO:0003676	Tr	1	0.718902434	TRUE	nucleic acid binding
PP_2472	GO:0008150	Tr	1	0.806148048	TRUE	biological_process
PP_2472	GO:0110165	Tr	0	0.279418606	FALSE	cellular anatomical entity
PP_2472	GO:0009987	Tr	0	0.083614262	FALSE	cellular process
PP_2472	GO:0051252	Tr	1	0.806856316	TRUE	regulation of RNA metabolic process
PP_2472	GO:0006725	Tr	0	0.069417489	FALSE	cellular aromatic compound metabolic process
PP_2472	GO:0036094	Tr	0	0.026314076	FALSE	small molecule binding
PP_2472	GO:0080090	Tr	1	0.806856316	TRUE	regulation of primary metabolic process
PP_2472	GO:0019752	Tr	0	0.026243227	FALSE	carboxylic acid metabolic process
PP_2472	GO:0035639	Tr	0	0.026253589	FALSE	purine ribonucleoside triphosphate binding
PP_2472	GO:0005976	Tr	0	0.026243227	FALSE	polysaccharide metabolic process
PP_2472	GO:0000166	Tr	0	0.026253589	FALSE	nucleotide binding
PP_2472	GO:0071704	Tr	0	0.069135855	FALSE	organic substance metabolic process
PP_2472	GO:0003677	Tr	0	0.117276281	FALSE	DNA binding
PP_2472	GO:1901363	Tr	1	0.781881203	TRUE	heterocyclic compound binding
PP_2472	GO:1901360	Tr	0	0.069417489	FALSE	organic cyclic compound metabolic process
PP_2472	GO:0034654	Tr	0	0.069135855	FALSE	nucleobase-containing compound biosynthetic process
PP_2472	GO:0016070	Tr	0	0.069135855	FALSE	RNA metabolic process
PP_2472	GO:0010468	Tr	1	0.8055642	TRUE	regulation of gene expression
PP_2472	GO:0044238	Tr	0	0.069135855	FALSE	primary metabolic process
PP_2472	GO:0005575	Tr	0	0.311022153	FALSE	cellular_component
PP_2472	GO:0097367	Tr	0	0.026253589	FALSE	carbohydrate derivative binding
PP_2472	GO:1901576	Tr	0	0.069135855	FALSE	organic substance biosynthetic process
PP_2472	GO:0043436	Tr	0	0.026243227	FALSE	oxoacid metabolic process
PP_2472	GO:0033692	Tr	0	0.026243227	FALSE	cellular polysaccharide biosynthetic process
PP_2472	GO:0016053	Tr	0	0.027559788	FALSE	organic acid biosynthetic process
PP_2472	GO:0065007	Tr	1	0.806856316	TRUE	biological regulation
PP_2472	GO:0097659	Tr	0	0.069562224	FALSE	nucleic acid-templated transcription
PP_2472	GO:0010556	Tr	1	0.806856316	TRUE	regulation of macromolecule biosynthetic process
PP_2472	GO:0050789	Tr	1	0.806856316	TRUE	regulation of biological process
PP_2472	GO:0019438	Tr	0	0.069135855	FALSE	aromatic compound biosynthetic process
PP_2472	GO:0032774	Tr	0	0.069135855	FALSE	RNA biosynthetic process
PP_2472	GO:0019222	Tr	1	0.806856316	TRUE	regulation of metabolic process
PP_2472	GO:0006082	Tr	0	0.026243227	FALSE	organic acid metabolic process
PP_2472	GO:0016051	Tr	0	0.026243227	FALSE	carbohydrate biosynthetic process
PP_2472	GO:0019219	Tr	1	0.806856316	TRUE	regulation of nucleobase-containing compound metabolic process
PP_2472	GO:0007165	Tr	0	0.026538137	FALSE	signal transduction
PP_2472	GO:0060255	Tr	1	0.806856316	TRUE	regulation of macromolecule metabolic process
PP_2472	GO:0031323	Tr	1	0.806856316	TRUE	regulation of cellular metabolic process
PP_2472	GO:0044260	Tr	0	0.028038624	FALSE	cellular macromolecule metabolic process
PP_2472	GO:0046483	Tr	0	0.069135855	FALSE	heterocycle metabolic process
PP_2472	GO:0044249	Tr	0	0.069135855	FALSE	cellular biosynthetic process
PP_2472	GO:0032555	Tr	0	0.026253589	FALSE	purine ribonucleotide binding
PP_2472	GO:0009889	Tr	1	0.806856316	TRUE	regulation of biosynthetic process
PP_2472	GO:0005488	Tr	1	0.779299701	TRUE	binding
PP_2472	GO:0006139	Tr	0	0.069135855	FALSE	nucleobase-containing compound metabolic process
PP_2472	GO:2001141	Tr	1	0.806856316	TRUE	regulation of RNA biosynthetic process
PP_2472	GO:0044281	Tr	0	0.02624539	FALSE	small molecule metabolic process
PP_2472	GO:1903506	Tr	1	0.806856316	TRUE	regulation of nucleic acid-templated transcription
PP_2472	GO:0034637	Tr	0	0.026243227	FALSE	cellular carbohydrate biosynthetic process
PP_2472	GO:0031326	Tr	1	0.806856316	TRUE	regulation of cellular biosynthetic process
PP_2472	GO:0035556	Tr	0	0.026538137	FALSE	intracellular signal transduction
PP_2472	GO:0042120	Tr	0	0.026243227	FALSE	alginic acid metabolic process
PP_2472	GO:0046394	Tr	0	0.027559788	FALSE	carboxylic acid biosynthetic process
PP_2472	GO:0006807	Tr	0	0.069135855	FALSE	nitrogen compound metabolic process
PP_2472	GO:0000271	Tr	0	0.026243227	FALSE	polysaccharide biosynthetic process
PP_2472	GO:0034645	Tr	0	0.026243227	FALSE	cellular macromolecule biosynthetic process
PP_2472	GO:1901362	Tr	0	0.069135855	FALSE	organic cyclic compound biosynthetic process
PP_2472	GO:0043168	Tr	0	0.026304473	FALSE	anion binding
PP_2472	GO:0043170	Tr	0	0.069135855	FALSE	macromolecule metabolic process
PP_2472	GO:0009058	Tr	0	0.069135855	FALSE	biosynthetic process
PP_2472	GO:0034641	Tr	0	0.069135855	FALSE	cellular nitrogen compound metabolic process
PP_2472	GO:1901265	Tr	0	0.026253589	FALSE	nucleoside phosphate binding
PP_2472	GO:0097159	Tr	1	0.781881203	TRUE	organic cyclic compound binding
PP_2472	GO:0044262	Tr	0	0.026243227	FALSE	cellular carbohydrate metabolic process
PP_2472	GO:0044271	Tr	0	0.069135855	FALSE	cellular nitrogen compound biosynthetic process
PP_2472	GO:0017076	Tr	0	0.026253589	FALSE	purine nucleotide binding
PP_2472	GO:0009059	Tr	0	0.069135855	FALSE	macromolecule biosynthetic process
PP_2472	GO:0044264	Tr	0	0.026243227	FALSE	cellular polysaccharide metabolic process
PP_2472	GO:0051171	Tr	1	0.806856316	TRUE	regulation of nitrogen compound metabolic process
PP_2472	GO:0090304	Tr	0	0.069135855	FALSE	nucleic acid metabolic process
PP_2472	GO:0032559	Tr	0	0.026253589	FALSE	adenyl ribonucleotide binding
PP_2472	GO:0044283	Tr	0	0.027559788	FALSE	small molecule biosynthetic process
PP_2472	GO:0140110	Tr	1	0.654743959	TRUE	transcription regulator activity
PP_0133	GO:0046394	Tr	1	0.659840784	TRUE	carboxylic acid biosynthetic process
PP_0133	GO:1901605	Tr	0	0.027058466	FALSE	alpha-amino acid metabolic process
PP_0133	GO:0098772	Tr	0	0.026524861	FALSE	molecular function regulator activity
PP_0133	GO:0009082	Tr	0	0.02624539	FALSE	branched-chain amino acid biosynthetic process
PP_0133	GO:0006082	Tr	1	0.694777502	TRUE	organic acid metabolic process
PP_0133	GO:1901564	Tr	0	0.142445346	FALSE	organonitrogen compound metabolic process
PP_0133	GO:1901607	Tr	0	0.027068164	FALSE	alpha-amino acid biosynthetic process
PP_0133	GO:0043436	Tr	1	0.694777502	TRUE	oxoacid metabolic process
PP_0133	GO:1901566	Tr	0	0.046608568	FALSE	organonitrogen compound biosynthetic process
PP_0133	GO:0016053	Tr	1	0.665857102	TRUE	organic acid biosynthetic process
PP_0133	GO:0016744	Tr	0	0.026243227	FALSE	transketolase or transaldolase activity
PP_0133	GO:0006573	Tr	0	0.026243227	FALSE	valine metabolic process
PP_0133	GO:0008652	Tr	0	0.027119738	FALSE	cellular amino acid biosynthetic process
PP_0133	GO:0006549	Tr	0	0.026243227	FALSE	isoleucine metabolic process
PP_0133	GO:0006520	Tr	0	0.037271276	FALSE	cellular amino acid metabolic process
PP_0133	GO:0009081	Tr	0	0.02624539	FALSE	branched-chain amino acid metabolic process
PP_0133	GO:0030234	Tr	0	0.026243227	FALSE	enzyme regulator activity
PP_0133	GO:0019752	Tr	1	0.684810553	TRUE	carboxylic acid metabolic process
PP_0133	GO:0044283	Tr	1	0.633858067	TRUE	small molecule biosynthetic process
PP_4679	GO:0030554	Tr	0	0.026447194	FALSE	adenyl nucleotide binding
PP_4679	GO:0043167	Tr	0	0.264536259	FALSE	ion binding
PP_4679	GO:0005515	Tr	0	0.027004625	FALSE	protein binding
PP_4679	GO:0032553	Tr	0	0.027607055	FALSE	ribonucleotide binding
PP_4679	GO:0005975	Tr	0	0.026243227	FALSE	carbohydrate metabolic process
PP_4679	GO:0003674	Tr	1	0.859618306	TRUE	molecular_function
PP_4679	GO:0018130	Tr	0	0.026664313	FALSE	heterocycle biosynthetic process
PP_4679	GO:0044237	Tr	1	0.859618306	TRUE	cellular metabolic process
PP_4679	GO:0050794	Tr	0	0.026269981	FALSE	regulation of cellular process
PP_4679	GO:0008152	Tr	1	0.859618306	TRUE	metabolic process
PP_4679	GO:0003676	Tr	0	0.026250537	FALSE	nucleic acid binding
PP_4679	GO:0008150	Tr	1	0.859618306	TRUE	biological_process
PP_4679	GO:0110165	Tr	1	0.859618306	TRUE	cellular anatomical entity
PP_4679	GO:0009987	Tr	1	0.859618306	TRUE	cellular process
PP_4679	GO:0051252	Tr	0	0.026271277	FALSE	regulation of RNA metabolic process
PP_4679	GO:0006725	Tr	0	0.029664439	FALSE	cellular aromatic compound metabolic process
PP_4679	GO:0036094	Tr	0	0.215986869	FALSE	small molecule binding
PP_4679	GO:0080090	Tr	0	0.026269981	FALSE	regulation of primary metabolic process
PP_4679	GO:0019752	Tr	1	0.859618306	TRUE	carboxylic acid metabolic process
PP_4679	GO:0035639	Tr	0	0.026447194	FALSE	purine ribonucleoside triphosphate binding
PP_4679	GO:0005976	Tr	0	0.026243227	FALSE	polysaccharide metabolic process
PP_4679	GO:0000166	Tr	0	0.209371151	FALSE	nucleotide binding
PP_4679	GO:0071704	Tr	1	0.859618306	TRUE	organic substance metabolic process
PP_4679	GO:0003677	Tr	0	0.026243227	FALSE	DNA binding
PP_4679	GO:1901363	Tr	0	0.208700545	FALSE	heterocyclic compound binding
PP_4679	GO:1901360	Tr	0	0.031174095	FALSE	organic cyclic compound metabolic process
PP_4679	GO:0034654	Tr	0	0.026257011	FALSE	nucleobase-containing compound biosynthetic process
PP_4679	GO:0016070	Tr	0	0.026257011	FALSE	RNA metabolic process
PP_4679	GO:0010468	Tr	0	0.026269981	FALSE	regulation of gene expression
PP_4679	GO:0044238	Tr	1	0.858039903	TRUE	primary metabolic process
PP_4679	GO:0005575	Tr	1	0.859618306	TRUE	cellular_component
PP_4679	GO:0097367	Tr	0	0.027607055	FALSE	carbohydrate derivative binding
PP_4679	GO:1901576	Tr	1	0.859618306	TRUE	organic substance biosynthetic process
PP_4679	GO:0043436	Tr	1	0.859618306	TRUE	oxoacid metabolic process
PP_4679	GO:0033692	Tr	0	0.026243227	FALSE	cellular polysaccharide biosynthetic process
PP_4679	GO:0016053	Tr	1	0.858163531	TRUE	organic acid biosynthetic process
PP_4679	GO:0065007	Tr	0	0.027029483	FALSE	biological regulation
PP_4679	GO:0097659	Tr	0	0.026243227	FALSE	nucleic acid-templated transcription
PP_4679	GO:0010556	Tr	0	0.026269981	FALSE	regulation of macromolecule biosynthetic process
PP_4679	GO:0050789	Tr	0	0.027450438	FALSE	regulation of biological process
PP_4679	GO:0019438	Tr	0	0.027330164	FALSE	aromatic compound biosynthetic process
PP_4679	GO:0032774	Tr	0	0.02624539	FALSE	RNA biosynthetic process
PP_4679	GO:0019222	Tr	0	0.026269981	FALSE	regulation of metabolic process
PP_4679	GO:0006082	Tr	1	0.859618306	TRUE	organic acid metabolic process
PP_4679	GO:0016051	Tr	0	0.026245393	FALSE	carbohydrate biosynthetic process
PP_4679	GO:0019219	Tr	0	0.026271277	FALSE	regulation of nucleobase-containing compound metabolic process
PP_4679	GO:0007165	Tr	0	0.026243227	FALSE	signal transduction
PP_4679	GO:0060255	Tr	0	0.026269981	FALSE	regulation of macromolecule metabolic process
PP_4679	GO:0031323	Tr	0	0.026269981	FALSE	regulation of cellular metabolic process
PP_4679	GO:0044260	Tr	0	0.02624539	FALSE	cellular macromolecule metabolic process
PP_4679	GO:0046483	Tr	0	0.029004668	FALSE	heterocycle metabolic process
PP_4679	GO:0044249	Tr	1	0.859618306	TRUE	cellular biosynthetic process
PP_4679	GO:0032555	Tr	0	0.026447194	FALSE	purine ribonucleotide binding
PP_4679	GO:0009889	Tr	0	0.026269981	FALSE	regulation of biosynthetic process
PP_4679	GO:0005488	Tr	0	0.305721945	FALSE	binding
PP_4679	GO:0006139	Tr	0	0.028912788	FALSE	nucleobase-containing compound metabolic process
PP_4679	GO:2001141	Tr	0	0.026271277	FALSE	regulation of RNA biosynthetic process
PP_4679	GO:0044281	Tr	1	0.859618306	TRUE	small molecule metabolic process
PP_4679	GO:1903506	Tr	0	0.026271277	FALSE	regulation of nucleic acid-templated transcription
PP_4679	GO:0034637	Tr	0	0.026243227	FALSE	cellular carbohydrate biosynthetic process
PP_4679	GO:0031326	Tr	0	0.026269981	FALSE	regulation of cellular biosynthetic process
PP_4679	GO:0035556	Tr	0	0.026243227	FALSE	intracellular signal transduction
PP_4679	GO:0042120	Tr	0	0.026243227	FALSE	alginic acid metabolic process
PP_4679	GO:0046394	Tr	1	0.858163531	TRUE	carboxylic acid biosynthetic process
PP_4679	GO:0006807	Tr	1	0.859618306	TRUE	nitrogen compound metabolic process
PP_4679	GO:0000271	Tr	0	0.026243227	FALSE	polysaccharide biosynthetic process
PP_4679	GO:0034645	Tr	0	0.026999479	FALSE	cellular macromolecule biosynthetic process
PP_4679	GO:1901362	Tr	0	0.026504297	FALSE	organic cyclic compound biosynthetic process
PP_4679	GO:0043168	Tr	0	0.283041224	FALSE	anion binding
PP_4679	GO:0043170	Tr	0	0.026247817	FALSE	macromolecule metabolic process
PP_4679	GO:0009058	Tr	1	0.859618306	TRUE	biosynthetic process
PP_4679	GO:0034641	Tr	0	0.028434635	FALSE	cellular nitrogen compound metabolic process
PP_4679	GO:1901265	Tr	0	0.206291137	FALSE	nucleoside phosphate binding
PP_4679	GO:0097159	Tr	0	0.208700545	FALSE	organic cyclic compound binding
PP_4679	GO:0044262	Tr	0	0.02624539	FALSE	cellular carbohydrate metabolic process
PP_4679	GO:0044271	Tr	0	0.026474114	FALSE	cellular nitrogen compound biosynthetic process
PP_4679	GO:0017076	Tr	0	0.026447194	FALSE	purine nucleotide binding
PP_4679	GO:0009059	Tr	0	0.026257011	FALSE	macromolecule biosynthetic process
PP_4679	GO:0044264	Tr	0	0.026243227	FALSE	cellular polysaccharide metabolic process
PP_4679	GO:0051171	Tr	0	0.026269981	FALSE	regulation of nitrogen compound metabolic process
PP_4679	GO:0090304	Tr	0	0.026257011	FALSE	nucleic acid metabolic process
PP_4679	GO:0032559	Tr	0	0.026447194	FALSE	adenyl ribonucleotide binding
PP_4679	GO:0044283	Tr	1	0.858910038	TRUE	small molecule biosynthetic process
PP_1615	GO:0030554	Tr	0	0.026253589	FALSE	adenyl nucleotide binding
PP_1615	GO:0043167	Tr	0	0.026606479	FALSE	ion binding
PP_1615	GO:0005515	Tr	0	0.026243227	FALSE	protein binding
PP_1615	GO:0032553	Tr	0	0.026257011	FALSE	ribonucleotide binding
PP_1615	GO:0005975	Tr	0	0.026673237	FALSE	carbohydrate metabolic process
PP_1615	GO:0003674	Tr	1	0.857363588	TRUE	molecular_function
PP_1615	GO:0018130	Tr	1	0.857363588	TRUE	heterocycle biosynthetic process
PP_1615	GO:0044237	Tr	1	0.857363588	TRUE	cellular metabolic process
PP_1615	GO:0050794	Tr	1	0.857363588	TRUE	regulation of cellular process
PP_1615	GO:0008152	Tr	1	0.857363588	TRUE	metabolic process
PP_1615	GO:0003676	Tr	1	0.857363588	TRUE	nucleic acid binding
PP_1615	GO:0008150	Tr	1	0.85665532	TRUE	biological_process
PP_1615	GO:0110165	Tr	1	0.85490147	TRUE	cellular anatomical entity
PP_1615	GO:0009987	Tr	1	0.857363588	TRUE	cellular process
PP_1615	GO:0051252	Tr	1	0.857363588	TRUE	regulation of RNA metabolic process
PP_1615	GO:0006725	Tr	1	0.857363588	TRUE	cellular aromatic compound metabolic process
PP_1615	GO:0036094	Tr	0	0.02624539	FALSE	small molecule binding
PP_1615	GO:0080090	Tr	1	0.857363588	TRUE	regulation of primary metabolic process
PP_1615	GO:0019752	Tr	0	0.026257011	FALSE	carboxylic acid metabolic process
PP_1615	GO:0035639	Tr	0	0.026257011	FALSE	purine ribonucleoside triphosphate binding
PP_1615	GO:0005976	Tr	0	0.026246383	FALSE	polysaccharide metabolic process
PP_1615	GO:0000166	Tr	0	0.026247817	FALSE	nucleotide binding
PP_1615	GO:0071704	Tr	1	0.857363588	TRUE	organic substance metabolic process
PP_1615	GO:0003677	Tr	1	0.855908814	TRUE	DNA binding
PP_1615	GO:1901363	Tr	1	0.857363588	TRUE	heterocyclic compound binding
PP_1615	GO:1901360	Tr	1	0.857363588	TRUE	organic cyclic compound metabolic process
PP_1615	GO:0034654	Tr	1	0.857363588	TRUE	nucleobase-containing compound biosynthetic process
PP_1615	GO:0016070	Tr	1	0.857363588	TRUE	RNA metabolic process
PP_1615	GO:0010468	Tr	1	0.857363588	TRUE	regulation of gene expression
PP_1615	GO:0044238	Tr	1	0.857363588	TRUE	primary metabolic process
PP_1615	GO:0005575	Tr	1	0.857363588	TRUE	cellular_component
PP_1615	GO:0097367	Tr	0	0.026247817	FALSE	carbohydrate derivative binding
PP_1615	GO:1901576	Tr	1	0.857363588	TRUE	organic substance biosynthetic process
PP_1615	GO:0043436	Tr	0	0.026257011	FALSE	oxoacid metabolic process
PP_1615	GO:0033692	Tr	0	0.026246383	FALSE	cellular polysaccharide biosynthetic process
PP_1615	GO:0016053	Tr	0	0.026438874	FALSE	organic acid biosynthetic process
PP_1615	GO:0065007	Tr	1	0.857363588	TRUE	biological regulation
PP_1615	GO:0097659	Tr	1	0.857363588	TRUE	nucleic acid-templated transcription
PP_1615	GO:0010556	Tr	1	0.857363588	TRUE	regulation of macromolecule biosynthetic process
PP_1615	GO:0050789	Tr	1	0.857363588	TRUE	regulation of biological process
PP_1615	GO:0019438	Tr	1	0.857363588	TRUE	aromatic compound biosynthetic process
PP_1615	GO:0032774	Tr	1	0.857363588	TRUE	RNA biosynthetic process
PP_1615	GO:0019222	Tr	1	0.857363588	TRUE	regulation of metabolic process
PP_1615	GO:0006082	Tr	0	0.026257011	FALSE	organic acid metabolic process
PP_1615	GO:0016051	Tr	0	0.026246383	FALSE	carbohydrate biosynthetic process
PP_1615	GO:0019219	Tr	1	0.857363588	TRUE	regulation of nucleobase-containing compound metabolic process
PP_1615	GO:0007165	Tr	0	0.026275394	FALSE	signal transduction
PP_1615	GO:0060255	Tr	1	0.857363588	TRUE	regulation of macromolecule metabolic process
PP_1615	GO:0031323	Tr	1	0.857363588	TRUE	regulation of cellular metabolic process
PP_1615	GO:0044260	Tr	0	0.02624539	FALSE	cellular macromolecule metabolic process
PP_1615	GO:0046483	Tr	1	0.857363588	TRUE	heterocycle metabolic process
PP_1615	GO:0044249	Tr	1	0.857363588	TRUE	cellular biosynthetic process
PP_1615	GO:0032555	Tr	0	0.026257011	FALSE	purine ribonucleotide binding
PP_1615	GO:0009889	Tr	1	0.857363588	TRUE	regulation of biosynthetic process
PP_1615	GO:0005488	Tr	1	0.857363588	TRUE	binding
PP_1615	GO:0006139	Tr	1	0.857363588	TRUE	nucleobase-containing compound metabolic process
PP_1615	GO:2001141	Tr	1	0.857363588	TRUE	regulation of RNA biosynthetic process
PP_1615	GO:0044281	Tr	0	0.026687218	FALSE	small molecule metabolic process
PP_1615	GO:1903506	Tr	1	0.857363588	TRUE	regulation of nucleic acid-templated transcription
PP_1615	GO:0034637	Tr	0	0.026246383	FALSE	cellular carbohydrate biosynthetic process
PP_1615	GO:0031326	Tr	1	0.857363588	TRUE	regulation of cellular biosynthetic process
PP_1615	GO:0035556	Tr	0	0.026275394	FALSE	intracellular signal transduction
PP_1615	GO:0042120	Tr	0	0.026246383	FALSE	alginic acid metabolic process
PP_1615	GO:0046394	Tr	0	0.026438874	FALSE	carboxylic acid biosynthetic process
PP_1615	GO:0006807	Tr	1	0.857363588	TRUE	nitrogen compound metabolic process
PP_1615	GO:0000271	Tr	0	0.026246383	FALSE	polysaccharide biosynthetic process
PP_1615	GO:0034645	Tr	0	0.026243227	FALSE	cellular macromolecule biosynthetic process
PP_1615	GO:1901362	Tr	1	0.857363588	TRUE	organic cyclic compound biosynthetic process
PP_1615	GO:0043168	Tr	0	0.026243227	FALSE	anion binding
PP_1615	GO:0043170	Tr	1	0.857363588	TRUE	macromolecule metabolic process
PP_1615	GO:0009058	Tr	1	0.857363588	TRUE	biosynthetic process
PP_1615	GO:0034641	Tr	1	0.857363588	TRUE	cellular nitrogen compound metabolic process
PP_1615	GO:1901265	Tr	0	0.02624539	FALSE	nucleoside phosphate binding
PP_1615	GO:0097159	Tr	1	0.857363588	TRUE	organic cyclic compound binding
PP_1615	GO:0044262	Tr	0	0.026246383	FALSE	cellular carbohydrate metabolic process
PP_1615	GO:0044271	Tr	1	0.857363588	TRUE	cellular nitrogen compound biosynthetic process
PP_1615	GO:0017076	Tr	0	0.026257011	FALSE	purine nucleotide binding
PP_1615	GO:0009059	Tr	1	0.857363588	TRUE	macromolecule biosynthetic process
PP_1615	GO:0044264	Tr	0	0.026246383	FALSE	cellular polysaccharide metabolic process
PP_1615	GO:0051171	Tr	1	0.857363588	TRUE	regulation of nitrogen compound metabolic process
PP_1615	GO:0090304	Tr	1	0.857363588	TRUE	nucleic acid metabolic process
PP_1615	GO:0032559	Tr	0	0.026253589	FALSE	adenyl ribonucleotide binding
PP_1615	GO:0044283	Tr	0	0.026438874	FALSE	small molecule biosynthetic process
PP_0133	GO:0003700	Tr	0	0.144966068	FALSE	DNA-binding transcription factor activity
PP_0133	GO:1990837	Tr	0	0.157727078	FALSE	sequence-specific double-stranded DNA binding
PP_0133	GO:0003677	Tr	1	0.832169494	TRUE	DNA binding
PP_0133	GO:0001067	Tr	0	0.157727078	FALSE	transcription regulatory region nucleic acid binding
PP_0133	GO:0043565	Tr	0	0.152471984	FALSE	sequence-specific DNA binding
PP_0133	GO:0003690	Tr	0	0.15566584	FALSE	double-stranded DNA binding
PP_1615	GO:0140110	Tr	1	0.85490147	TRUE	transcription regulator activity
PP_2806	GO:0003700	Tr	0	0.106797854	FALSE	DNA-binding transcription factor activity
PP_2806	GO:1990837	Tr	0	0.096660199	FALSE	sequence-specific double-stranded DNA binding
PP_2806	GO:0003677	Tr	0	0.135475622	FALSE	DNA binding
PP_2806	GO:0001067	Tr	0	0.096660199	FALSE	transcription regulatory region nucleic acid binding
PP_2806	GO:0043565	Tr	0	0.102661537	FALSE	sequence-specific DNA binding
PP_2806	GO:0003690	Tr	0	0.102661537	FALSE	double-stranded DNA binding
PP_4255	GO:0022857	Tr	1	0.859618306	TRUE	transmembrane transporter activity
PP_4255	GO:0030554	Tr	0	0.026247095	FALSE	adenyl nucleotide binding
PP_4255	GO:0009260	Tr	0	0.026294576	FALSE	ribonucleotide biosynthetic process
PP_4255	GO:0006812	Tr	1	0.859618306	TRUE	cation transport
PP_4255	GO:0043167	Tr	1	0.859618306	TRUE	ion binding
PP_4255	GO:0008324	Tr	1	0.859618306	TRUE	cation transmembrane transporter activity
PP_4255	GO:0090407	Tr	0	0.026294576	FALSE	organophosphate biosynthetic process
PP_4255	GO:0072522	Tr	0	0.026294576	FALSE	purine-containing compound biosynthetic process
PP_4255	GO:0032553	Tr	0	0.026247095	FALSE	ribonucleotide binding
PP_4255	GO:0003674	Tr	1	0.859618306	TRUE	molecular_function
PP_4255	GO:0018130	Tr	0	0.026294576	FALSE	heterocycle biosynthetic process
PP_4255	GO:0044237	Tr	1	0.859618306	TRUE	cellular metabolic process
PP_4255	GO:0009678	Tr	0	0.026243227	FALSE	pyrophosphate hydrolysis-driven proton transmembrane transporter activity
PP_4255	GO:0003824	Tr	1	0.859618306	TRUE	catalytic activity
PP_4255	GO:0008152	Tr	1	0.859618306	TRUE	metabolic process
PP_4255	GO:0009144	Tr	0	0.026294576	FALSE	purine nucleoside triphosphate metabolic process
PP_4255	GO:0008150	Tr	1	0.859618306	TRUE	biological_process
PP_4255	GO:0110165	Tr	1	0.859618306	TRUE	cellular anatomical entity
PP_4255	GO:0098662	Tr	1	0.859618306	TRUE	inorganic cation transmembrane transport
PP_4255	GO:0009987	Tr	1	0.859618306	TRUE	cellular process
PP_4255	GO:0006725	Tr	0	0.026401774	FALSE	cellular aromatic compound metabolic process
PP_4255	GO:0036094	Tr	0	0.026673463	FALSE	small molecule binding
PP_4255	GO:0015075	Tr	1	0.859618306	TRUE	ion transmembrane transporter activity
PP_4255	GO:0015078	Tr	1	0.859618306	TRUE	proton transmembrane transporter activity
PP_4255	GO:0005215	Tr	1	0.859618306	TRUE	transporter activity
PP_4255	GO:0006796	Tr	0	0.026401774	FALSE	phosphate-containing compound metabolic process
PP_4255	GO:0009150	Tr	0	0.026401774	FALSE	purine ribonucleotide metabolic process
PP_4255	GO:0009117	Tr	0	0.026401774	FALSE	nucleotide metabolic process
PP_4255	GO:0006811	Tr	1	0.859618306	TRUE	ion transport
PP_4255	GO:0006754	Tr	-1	0.026294576	FALSE	ATP biosynthetic process
PP_4255	GO:0022804	Tr	1	0.859618306	TRUE	active transmembrane transporter activity
PP_4255	GO:0019693	Tr	0	0.026401774	FALSE	ribose phosphate metabolic process
PP_4255	GO:1901293	Tr	0	0.026294576	FALSE	nucleoside phosphate biosynthetic process
PP_4255	GO:0035639	Tr	0	0.026247095	FALSE	purine ribonucleoside triphosphate binding
PP_4255	GO:0005261	Tr	0	0.026291983	FALSE	cation channel activity
PP_4255	GO:0000166	Tr	0	0.026247095	FALSE	nucleotide binding
PP_4255	GO:0016874	Tr	0	0.026294576	FALSE	ligase activity
PP_4255	GO:0071704	Tr	0	0.026401774	FALSE	organic substance metabolic process
PP_4255	GO:0140657	Tr	0	0.026248374	FALSE	ATP-dependent activity
PP_4255	GO:0098796	Tr	1	0.859618306	TRUE	membrane protein complex
PP_4255	GO:0015985	Tr	0	0.026294576	FALSE	energy coupled proton transport, down electrochemical gradient
PP_4255	GO:1901363	Tr	1	0.856237832	TRUE	heterocyclic compound binding
PP_4255	GO:1901360	Tr	0	0.026401774	FALSE	organic cyclic compound metabolic process
PP_4255	GO:1901564	Tr	0	0.026401774	FALSE	organonitrogen compound metabolic process
PP_4255	GO:0034654	Tr	0	0.026294576	FALSE	nucleobase-containing compound biosynthetic process
PP_4255	GO:0044238	Tr	0	0.026401774	FALSE	primary metabolic process
PP_4255	GO:0009152	Tr	0	0.026294576	FALSE	purine ribonucleotide biosynthetic process
PP_4255	GO:1901137	Tr	0	0.026294576	FALSE	carbohydrate derivative biosynthetic process
PP_4255	GO:0005575	Tr	1	0.859618306	TRUE	cellular_component
PP_4255	GO:0097367	Tr	0	0.026247095	FALSE	carbohydrate derivative binding
PP_4255	GO:1901576	Tr	0	0.026396492	FALSE	organic substance biosynthetic process
PP_4255	GO:1902600	Tr	0	0.028612166	FALSE	proton transmembrane transport
PP_4255	GO:0009201	Tr	0	0.026294576	FALSE	ribonucleoside triphosphate biosynthetic process
PP_4255	GO:0034220	Tr	1	0.859618306	TRUE	ion transmembrane transport
PP_4255	GO:0022853	Tr	1	0.859618306	TRUE	active ion transmembrane transporter activity
PP_4255	GO:0022890	Tr	1	0.859618306	TRUE	inorganic cation transmembrane transporter activity
PP_4255	GO:0009206	Tr	0	0.026294576	FALSE	purine ribonucleoside triphosphate biosynthetic process
PP_4255	GO:0098660	Tr	1	0.859618306	TRUE	inorganic ion transmembrane transport
PP_4255	GO:0015267	Tr	0	0.026291983	FALSE	channel activity
PP_4255	GO:0019438	Tr	0	0.026294576	FALSE	aromatic compound biosynthetic process
PP_4255	GO:0019829	Tr	0	0.026248374	FALSE	ATPase-coupled cation transmembrane transporter activity
PP_4255	GO:0055086	Tr	0	0.026401774	FALSE	nucleobase-containing small molecule metabolic process
PP_4255	GO:0046390	Tr	0	0.026294576	FALSE	ribose phosphate biosynthetic process
PP_4255	GO:0015252	Tr	0	0.026294576	FALSE	proton channel activity
PP_4255	GO:0051234	Tr	1	0.859618306	TRUE	establishment of localization
PP_4255	GO:0046034	Tr	1	0.841911979	TRUE	ATP metabolic process
PP_4255	GO:0006163	Tr	0	0.026401774	FALSE	purine nucleotide metabolic process
PP_4255	GO:0009205	Tr	0	0.026294576	FALSE	purine ribonucleoside triphosphate metabolic process
PP_4255	GO:0009199	Tr	0	0.026294576	FALSE	ribonucleoside triphosphate metabolic process
PP_4255	GO:0051179	Tr	1	0.859618306	TRUE	localization
PP_4255	GO:0019637	Tr	0	0.026401774	FALSE	organophosphate metabolic process
PP_4255	GO:0022803	Tr	0	0.026291983	FALSE	passive transmembrane transporter activity
PP_4255	GO:0046483	Tr	0	0.026401774	FALSE	heterocycle metabolic process
PP_4255	GO:0009142	Tr	0	0.026294576	FALSE	nucleoside triphosphate biosynthetic process
PP_4255	GO:1901566	Tr	0	0.026294576	FALSE	organonitrogen compound biosynthetic process
PP_4255	GO:0044249	Tr	0	0.026294576	FALSE	cellular biosynthetic process
PP_4255	GO:0016020	Tr	1	0.859062143	TRUE	membrane
PP_4255	GO:0032555	Tr	0	0.026247095	FALSE	purine ribonucleotide binding
PP_4255	GO:0006139	Tr	0	0.026401774	FALSE	nucleobase-containing compound metabolic process
PP_4255	GO:0005488	Tr	1	0.859618306	TRUE	binding
PP_4255	GO:0044769	Tr	0	0.026243227	FALSE	ATPase activity, coupled to transmembrane movement of ions, rotational mechanism
PP_4255	GO:0005216	Tr	0	0.026291983	FALSE	ion channel activity
PP_4255	GO:0044281	Tr	0	0.026401774	FALSE	small molecule metabolic process
PP_4255	GO:0009165	Tr	0	0.026294576	FALSE	nucleotide biosynthetic process
PP_4255	GO:0015318	Tr	1	0.859618306	TRUE	inorganic molecular entity transmembrane transporter activity
PP_4255	GO:0006753	Tr	0	0.026401774	FALSE	nucleoside phosphate metabolic process
PP_4255	GO:0015399	Tr	1	0.859618306	TRUE	primary active transmembrane transporter activity
PP_4255	GO:0006807	Tr	0	0.026401774	FALSE	nitrogen compound metabolic process
PP_4255	GO:1901362	Tr	0	0.026294576	FALSE	organic cyclic compound biosynthetic process
PP_4255	GO:0043168	Tr	0	0.026247095	FALSE	anion binding
PP_4255	GO:0033178	Tr	0	0.026243227	FALSE	proton-transporting two-sector ATPase complex, catalytic domain
PP_4255	GO:0006810	Tr	1	0.859618306	TRUE	transport
PP_4255	GO:1901135	Tr	0	0.026401774	FALSE	carbohydrate derivative metabolic process
PP_4255	GO:0009058	Tr	0	0.026396492	FALSE	biosynthetic process
PP_4255	GO:0042626	Tr	0	0.026248374	FALSE	ATPase-coupled transmembrane transporter activity
PP_4255	GO:0034641	Tr	0	0.026401774	FALSE	cellular nitrogen compound metabolic process
PP_4255	GO:1901265	Tr	0	0.026673463	FALSE	nucleoside phosphate binding
PP_4255	GO:0097159	Tr	1	0.856237832	TRUE	organic cyclic compound binding
PP_4255	GO:0009259	Tr	0	0.026401774	FALSE	ribonucleotide metabolic process
PP_4255	GO:0072521	Tr	0	0.026401774	FALSE	purine-containing compound metabolic process
PP_4255	GO:0055085	Tr	1	0.859618306	TRUE	transmembrane transport
PP_4255	GO:0009145	Tr	0	0.026294576	FALSE	purine nucleoside triphosphate biosynthetic process
PP_4255	GO:0044271	Tr	0	0.026294576	FALSE	cellular nitrogen compound biosynthetic process
PP_4255	GO:0032991	Tr	1	0.859049055	TRUE	protein-containing complex
PP_4255	GO:0017076	Tr	0	0.026247095	FALSE	purine nucleotide binding
PP_4255	GO:0009141	Tr	0	0.026294576	FALSE	nucleoside triphosphate metabolic process
PP_4255	GO:0042625	Tr	0	0.026243227	FALSE	ATPase-coupled ion transmembrane transporter activity
PP_4255	GO:0006164	Tr	0	0.026294576	FALSE	purine nucleotide biosynthetic process
PP_4255	GO:0098655	Tr	1	0.859618306	TRUE	cation transmembrane transport
PP_4255	GO:0032559	Tr	0	0.026247095	FALSE	adenyl ribonucleotide binding
PP_4255	GO:0006793	Tr	0	0.026401774	FALSE	phosphorus metabolic process
PP_5413	GO:0015399	Tr	1	0.797652756	TRUE	primary active transmembrane transporter activity
PP_5413	GO:0016491	Tr	0	0.029298565	FALSE	oxidoreductase activity
PP_5413	GO:0022857	Tr	1	0.852778637	TRUE	transmembrane transporter activity
PP_5413	GO:0098796	Tr	1	0.847563847	TRUE	membrane protein complex
PP_5413	GO:0016675	Tr	0	0.028397909	FALSE	oxidoreductase activity, acting on a heme group of donors
PP_5413	GO:0031224	Tr	0	0.099789755	FALSE	intrinsic component of membrane
PP_5413	GO:0009060	Tr	0	0.026679958	FALSE	aerobic respiration
PP_5413	GO:0006812	Tr	1	0.859618306	TRUE	cation transport
PP_5413	GO:0051234	Tr	1	0.85490147	TRUE	establishment of localization
PP_5413	GO:0043167	Tr	1	0.849310068	TRUE	ion binding
PP_5413	GO:1901363	Tr	1	0.849310068	TRUE	heterocyclic compound binding
PP_5413	GO:0008324	Tr	1	0.857363588	TRUE	cation transmembrane transporter activity
PP_5413	GO:0006091	Tr	0	0.026989468	FALSE	generation of precursor metabolites and energy
PP_5413	GO:0046914	Tr	0	0.031810588	FALSE	transition metal ion binding
PP_5413	GO:0046034	Tr	1	0.853637038	TRUE	ATP metabolic process
PP_5413	GO:0043169	Tr	0	0.162108922	FALSE	cation binding
PP_5413	GO:0006810	Tr	1	0.85490147	TRUE	transport
PP_5413	GO:0003674	Tr	1	0.846161204	TRUE	molecular_function
PP_5413	GO:0070069	Tr	0	0.026247817	FALSE	cytochrome complex
PP_5413	GO:0051179	Tr	1	0.85490147	TRUE	localization
PP_5413	GO:0044237	Tr	1	0.85167603	TRUE	cellular metabolic process
PP_5413	GO:0005575	Tr	1	0.846161204	TRUE	cellular_component
PP_5413	GO:0003824	Tr	1	0.849310068	TRUE	catalytic activity
PP_5413	GO:0008152	Tr	1	0.849310068	TRUE	metabolic process
PP_5413	GO:0097159	Tr	1	0.849310068	TRUE	organic cyclic compound binding
PP_5413	GO:0008150	Tr	1	0.846161204	TRUE	biological_process
PP_5413	GO:0055085	Tr	1	0.85490147	TRUE	transmembrane transport
PP_5413	GO:0009055	Tr	0	0.026680081	FALSE	electron transfer activity
PP_5413	GO:0098803	Tr	0	0.026247817	FALSE	respiratory chain complex
PP_5413	GO:0110165	Tr	1	0.846161204	TRUE	cellular anatomical entity
PP_5413	GO:0034220	Tr	1	0.859618306	TRUE	ion transmembrane transport
PP_5413	GO:0098662	Tr	1	0.857363588	TRUE	inorganic cation transmembrane transport
PP_5413	GO:0045277	Tr	0	0.026243227	FALSE	respiratory chain complex IV
PP_5413	GO:0022853	Tr	1	0.782021976	TRUE	active ion transmembrane transporter activity
PP_5413	GO:0032991	Tr	1	0.851094703	TRUE	protein-containing complex
PP_5413	GO:0009987	Tr	1	0.849310068	TRUE	cellular process
PP_5413	GO:0015075	Tr	1	0.857363588	TRUE	ion transmembrane transporter activity
PP_5413	GO:0016020	Tr	1	0.838404104	TRUE	membrane
PP_5413	GO:0005488	Tr	1	0.846161204	TRUE	binding
PP_5413	GO:0015078	Tr	1	0.85279037	TRUE	proton transmembrane transporter activity
PP_5413	GO:0015980	Tr	0	0.026269981	FALSE	energy derivation by oxidation of organic compounds
PP_5413	GO:0098797	Tr	0	0.026247817	FALSE	plasma membrane protein complex
PP_5413	GO:0005215	Tr	1	0.853155248	TRUE	transporter activity
PP_5413	GO:0098655	Tr	1	0.857363588	TRUE	cation transmembrane transport
PP_5413	GO:0045333	Tr	0	0.026269981	FALSE	cellular respiration
PP_5413	GO:0022890	Tr	1	0.857363588	TRUE	inorganic cation transmembrane transporter activity
PP_5413	GO:0046906	Tr	0	0.026247817	FALSE	tetrapyrrole binding
PP_5413	GO:0006811	Tr	1	0.856819158	TRUE	ion transport
PP_5413	GO:0098660	Tr	1	0.859618306	TRUE	inorganic ion transmembrane transport
PP_5413	GO:0022804	Tr	1	0.78901824	TRUE	active transmembrane transporter activity
PP_5413	GO:0015453	Tr	0	0.026680081	FALSE	oxidoreduction-driven active transmembrane transporter activity
PP_5413	GO:0046872	Tr	0	0.033293185	FALSE	metal ion binding
PP_5413	GO:0015318	Tr	1	0.857363588	TRUE	inorganic molecular entity transmembrane transporter activity
PP_0133	GO:0022857	Tr	0	0.039422852	FALSE	transmembrane transporter activity
PP_0133	GO:0009260	Tr	-1	0.026836733	FALSE	ribonucleotide biosynthetic process
PP_0133	GO:0006812	Tr	0	0.026538645	FALSE	cation transport
PP_0133	GO:0008324	Tr	0	0.026542483	FALSE	cation transmembrane transporter activity
PP_0133	GO:0090407	Tr	0	0.02811188	FALSE	organophosphate biosynthetic process
PP_0133	GO:0072522	Tr	0	0.028118351	FALSE	purine-containing compound biosynthetic process
PP_0133	GO:0009678	Tr	0	0.026243227	FALSE	pyrophosphate hydrolysis-driven proton transmembrane transporter activity
PP_0133	GO:0009144	Tr	0	0.026256216	FALSE	purine nucleoside triphosphate metabolic process
PP_0133	GO:0098662	Tr	0	0.026257011	FALSE	inorganic cation transmembrane transport
PP_0133	GO:0015075	Tr	0	0.026527024	FALSE	ion transmembrane transporter activity
PP_0133	GO:0015078	Tr	0	0.026531946	FALSE	proton transmembrane transporter activity
PP_0133	GO:0005215	Tr	0	0.027633146	FALSE	transporter activity
PP_0133	GO:0006796	Tr	0	0.067676153	FALSE	phosphate-containing compound metabolic process
PP_0133	GO:0009150	Tr	-1	0.027068195	FALSE	purine ribonucleotide metabolic process
PP_0133	GO:0009117	Tr	0	0.026666291	FALSE	nucleotide metabolic process
PP_0133	GO:0006811	Tr	0	0.026257011	FALSE	ion transport
PP_0133	GO:0006754	Tr	-1	0.026261361	FALSE	ATP biosynthetic process
PP_0133	GO:0022804	Tr	0	0.028008656	FALSE	active transmembrane transporter activity
PP_0133	GO:0019693	Tr	0	0.027146109	FALSE	ribose phosphate metabolic process
PP_0133	GO:1901293	Tr	0	0.026836733	FALSE	nucleoside phosphate biosynthetic process
PP_0133	GO:0005261	Tr	0	0.026260873	FALSE	cation channel activity
PP_0133	GO:0016874	Tr	0	0.028446099	FALSE	ligase activity
PP_0133	GO:0140657	Tr	0	0.033048206	FALSE	ATP-dependent activity
PP_0133	GO:0098796	Tr	0	0.026247817	FALSE	membrane protein complex
PP_0133	GO:0015985	Tr	-1	0.026261361	FALSE	energy coupled proton transport, down electrochemical gradient
PP_0133	GO:0009152	Tr	-1	0.027128702	FALSE	purine ribonucleotide biosynthetic process
PP_0133	GO:1901137	Tr	0	0.029837204	FALSE	carbohydrate derivative biosynthetic process
PP_0133	GO:1902600	Tr	0	0.026261361	FALSE	proton transmembrane transport
PP_0133	GO:0009201	Tr	-1	0.026251338	FALSE	ribonucleoside triphosphate biosynthetic process
PP_0133	GO:0034220	Tr	0	0.02652945	FALSE	ion transmembrane transport
PP_0133	GO:0022853	Tr	0	0.026243227	FALSE	active ion transmembrane transporter activity
PP_0133	GO:0022890	Tr	0	0.026961591	FALSE	inorganic cation transmembrane transporter activity
PP_0133	GO:0009206	Tr	-1	0.026256216	FALSE	purine ribonucleoside triphosphate biosynthetic process
PP_0133	GO:0098660	Tr	0	0.027029483	FALSE	inorganic ion transmembrane transport
PP_0133	GO:0015267	Tr	0	0.026260873	FALSE	channel activity
PP_0133	GO:0019829	Tr	0	0.02669077	FALSE	ATPase-coupled cation transmembrane transporter activity
PP_0133	GO:0055086	Tr	0	0.027960108	FALSE	nucleobase-containing small molecule metabolic process
PP_0133	GO:0046390	Tr	0	0.027473828	FALSE	ribose phosphate biosynthetic process
PP_0133	GO:0015252	Tr	0	0.026260873	FALSE	proton channel activity
PP_0133	GO:0051234	Tr	0	0.026846801	FALSE	establishment of localization
PP_0133	GO:0046034	Tr	-1	0.026416159	FALSE	ATP metabolic process
PP_0133	GO:0006163	Tr	0	0.026922059	FALSE	purine nucleotide metabolic process
PP_0133	GO:0009205	Tr	-1	0.026256216	FALSE	purine ribonucleoside triphosphate metabolic process
PP_0133	GO:0009199	Tr	0	0.026251338	FALSE	ribonucleoside triphosphate metabolic process
PP_0133	GO:0051179	Tr	0	0.026846801	FALSE	localization
PP_0133	GO:0019637	Tr	0	0.031711879	FALSE	organophosphate metabolic process
PP_0133	GO:0022803	Tr	0	0.026260873	FALSE	passive transmembrane transporter activity
PP_0133	GO:0009142	Tr	0	0.026251338	FALSE	nucleoside triphosphate biosynthetic process
PP_0133	GO:0016020	Tr	0	0.125656764	FALSE	membrane
PP_0133	GO:0044769	Tr	0	0.026243227	FALSE	ATPase activity, coupled to transmembrane movement of ions, rotational mechanism
PP_0133	GO:0005216	Tr	0	0.026260873	FALSE	ion channel activity
PP_0133	GO:0009165	Tr	0	0.026836733	FALSE	nucleotide biosynthetic process
PP_0133	GO:0015318	Tr	0	0.026257011	FALSE	inorganic molecular entity transmembrane transporter activity
PP_0133	GO:0006753	Tr	0	0.026923186	FALSE	nucleoside phosphate metabolic process
PP_0133	GO:0015399	Tr	0	0.028797085	FALSE	primary active transmembrane transporter activity
PP_0133	GO:0033178	Tr	0	0.02624539	FALSE	proton-transporting two-sector ATPase complex, catalytic domain
PP_0133	GO:0006810	Tr	0	0.027006395	FALSE	transport
PP_0133	GO:1901135	Tr	0	0.029220912	FALSE	carbohydrate derivative metabolic process
PP_0133	GO:0042626	Tr	0	0.026513906	FALSE	ATPase-coupled transmembrane transporter activity
PP_0133	GO:0009259	Tr	0	0.026779651	FALSE	ribonucleotide metabolic process
PP_0133	GO:0072521	Tr	0	0.026846801	FALSE	purine-containing compound metabolic process
PP_0133	GO:0055085	Tr	0	0.026275394	FALSE	transmembrane transport
PP_0133	GO:0009145	Tr	-1	0.026256216	FALSE	purine nucleoside triphosphate biosynthetic process
PP_0133	GO:0032991	Tr	0	0.08866692	FALSE	protein-containing complex
PP_0133	GO:0009141	Tr	0	0.026251338	FALSE	nucleoside triphosphate metabolic process
PP_0133	GO:0042625	Tr	0	0.026243227	FALSE	ATPase-coupled ion transmembrane transporter activity
PP_0133	GO:0006164	Tr	-1	0.027128702	FALSE	purine nucleotide biosynthetic process
PP_0133	GO:0098655	Tr	0	0.026257011	FALSE	cation transmembrane transport
PP_0133	GO:0006793	Tr	0	0.067957787	FALSE	phosphorus metabolic process
PP_5413	GO:0030554	Tr	1	0.85490147	TRUE	adenyl nucleotide binding
PP_5413	GO:0005515	Tr	0	0.029927893	FALSE	protein binding
PP_5413	GO:0032553	Tr	1	0.849310068	TRUE	ribonucleotide binding
PP_5413	GO:0005975	Tr	0	0.026933801	FALSE	carbohydrate metabolic process
PP_5413	GO:0018130	Tr	1	0.852208727	TRUE	heterocycle biosynthetic process
PP_5413	GO:0050794	Tr	0	0.030309679	FALSE	regulation of cellular process
PP_5413	GO:0003676	Tr	0	0.060106748	FALSE	nucleic acid binding
PP_5413	GO:0051252	Tr	0	0.026288275	FALSE	regulation of RNA metabolic process
PP_5413	GO:0006725	Tr	1	0.846161204	TRUE	cellular aromatic compound metabolic process
PP_5413	GO:0036094	Tr	1	0.849310068	TRUE	small molecule binding
PP_5413	GO:0080090	Tr	0	0.026504297	FALSE	regulation of primary metabolic process
PP_5413	GO:0019752	Tr	0	0.087543681	FALSE	carboxylic acid metabolic process
PP_5413	GO:0035639	Tr	1	0.849310068	TRUE	purine ribonucleoside triphosphate binding
PP_5413	GO:0005976	Tr	0	0.026243227	FALSE	polysaccharide metabolic process
PP_5413	GO:0000166	Tr	1	0.849310068	TRUE	nucleotide binding
PP_5413	GO:0071704	Tr	1	0.85167603	TRUE	organic substance metabolic process
PP_5413	GO:0003677	Tr	0	0.026557028	FALSE	DNA binding
PP_5413	GO:1901360	Tr	1	0.846161204	TRUE	organic cyclic compound metabolic process
PP_5413	GO:0034654	Tr	1	0.8486018	TRUE	nucleobase-containing compound biosynthetic process
PP_5413	GO:0016070	Tr	0	0.026930665	FALSE	RNA metabolic process
PP_5413	GO:0010468	Tr	0	0.026538137	FALSE	regulation of gene expression
PP_5413	GO:0044238	Tr	1	0.852208727	TRUE	primary metabolic process
PP_5413	GO:0097367	Tr	1	0.849310068	TRUE	carbohydrate derivative binding
PP_5413	GO:1901576	Tr	1	0.846161204	TRUE	organic substance biosynthetic process
PP_5413	GO:0043436	Tr	0	0.102404642	FALSE	oxoacid metabolic process
PP_5413	GO:0033692	Tr	0	0.026243227	FALSE	cellular polysaccharide biosynthetic process
PP_5413	GO:0016053	Tr	0	0.026314076	FALSE	organic acid biosynthetic process
PP_5413	GO:0065007	Tr	0	0.033884288	FALSE	biological regulation
PP_5413	GO:0097659	Tr	0	0.026257011	FALSE	nucleic acid-templated transcription
PP_5413	GO:0010556	Tr	0	0.026819771	FALSE	regulation of macromolecule biosynthetic process
PP_5413	GO:0050789	Tr	0	0.030482925	FALSE	regulation of biological process
PP_5413	GO:0019438	Tr	1	0.852195639	TRUE	aromatic compound biosynthetic process
PP_5413	GO:0032774	Tr	0	0.026696349	FALSE	RNA biosynthetic process
PP_5413	GO:0019222	Tr	0	0.026576076	FALSE	regulation of metabolic process
PP_5413	GO:0006082	Tr	0	0.102404642	FALSE	organic acid metabolic process
PP_5413	GO:0016051	Tr	0	0.026538645	FALSE	carbohydrate biosynthetic process
PP_5413	GO:0019219	Tr	0	0.026288275	FALSE	regulation of nucleobase-containing compound metabolic process
PP_5413	GO:0007165	Tr	0	0.026474114	FALSE	signal transduction
PP_5413	GO:0060255	Tr	0	0.026819771	FALSE	regulation of macromolecule metabolic process
PP_5413	GO:0031323	Tr	0	0.026576076	FALSE	regulation of cellular metabolic process
PP_5413	GO:0044260	Tr	0	0.097343463	FALSE	cellular macromolecule metabolic process
PP_5413	GO:0046483	Tr	1	0.846161204	TRUE	heterocycle metabolic process
PP_5413	GO:0044249	Tr	1	0.846161204	TRUE	cellular biosynthetic process
PP_5413	GO:0032555	Tr	1	0.849310068	TRUE	purine ribonucleotide binding
PP_5413	GO:0009889	Tr	0	0.026538137	FALSE	regulation of biosynthetic process
PP_5413	GO:0006139	Tr	1	0.842766616	TRUE	nucleobase-containing compound metabolic process
PP_5413	GO:2001141	Tr	0	0.026288275	FALSE	regulation of RNA biosynthetic process
PP_5413	GO:0044281	Tr	1	0.846161204	TRUE	small molecule metabolic process
PP_5413	GO:1903506	Tr	0	0.026288275	FALSE	regulation of nucleic acid-templated transcription
PP_5413	GO:0034637	Tr	0	0.026243227	FALSE	cellular carbohydrate biosynthetic process
PP_5413	GO:0031326	Tr	0	0.026538137	FALSE	regulation of cellular biosynthetic process
PP_5413	GO:0035556	Tr	0	0.026474114	FALSE	intracellular signal transduction
PP_5413	GO:0042120	Tr	0	0.026274542	FALSE	alginic acid metabolic process
PP_5413	GO:0046394	Tr	0	0.026314076	FALSE	carboxylic acid biosynthetic process
PP_5413	GO:0006807	Tr	1	0.852208727	TRUE	nitrogen compound metabolic process
PP_5413	GO:0000271	Tr	0	0.026243227	FALSE	polysaccharide biosynthetic process
PP_5413	GO:0034645	Tr	0	0.033913259	FALSE	cellular macromolecule biosynthetic process
PP_5413	GO:1901362	Tr	1	0.852208727	TRUE	organic cyclic compound biosynthetic process
PP_5413	GO:0043168	Tr	1	0.849310068	TRUE	anion binding
PP_5413	GO:0043170	Tr	0	0.101210509	FALSE	macromolecule metabolic process
PP_5413	GO:0009058	Tr	1	0.846161204	TRUE	biosynthetic process
PP_5413	GO:0034641	Tr	1	0.84440325	TRUE	cellular nitrogen compound metabolic process
PP_5413	GO:1901265	Tr	1	0.849310068	TRUE	nucleoside phosphate binding
PP_5413	GO:0044262	Tr	0	0.026243227	FALSE	cellular carbohydrate metabolic process
PP_5413	GO:0044271	Tr	1	0.855772099	TRUE	cellular nitrogen compound biosynthetic process
PP_5413	GO:0017076	Tr	1	0.849310068	TRUE	purine nucleotide binding
PP_5413	GO:0009059	Tr	0	0.07888891	FALSE	macromolecule biosynthetic process
PP_5413	GO:0044264	Tr	0	0.026243227	FALSE	cellular polysaccharide metabolic process
PP_5413	GO:0051171	Tr	0	0.026504297	FALSE	regulation of nitrogen compound metabolic process
PP_5413	GO:0090304	Tr	0	0.040760423	FALSE	nucleic acid metabolic process
PP_5413	GO:0032559	Tr	1	0.85490147	TRUE	adenyl ribonucleotide binding
PP_5413	GO:0044283	Tr	0	0.033651234	FALSE	small molecule biosynthetic process
PP_4960	GO:0022857	Tr	0	0.026257011	FALSE	transmembrane transporter activity
PP_4960	GO:0030554	Tr	0	0.058669396	FALSE	adenyl nucleotide binding
PP_4960	GO:0009260	Tr	0	0.028913781	FALSE	ribonucleotide biosynthetic process
PP_4960	GO:0006812	Tr	0	0.026257011	FALSE	cation transport
PP_4960	GO:0043167	Tr	1	0.751017768	TRUE	ion binding
PP_4960	GO:0008324	Tr	0	0.026257011	FALSE	cation transmembrane transporter activity
PP_4960	GO:0090407	Tr	0	0.117837303	FALSE	organophosphate biosynthetic process
PP_4960	GO:0072522	Tr	0	0.028164465	FALSE	purine-containing compound biosynthetic process
PP_4960	GO:0032553	Tr	0	0.061909029	FALSE	ribonucleotide binding
PP_4960	GO:0003674	Tr	1	0.822040951	TRUE	molecular_function
PP_4960	GO:0018130	Tr	0	0.105075295	FALSE	heterocycle biosynthetic process
PP_4960	GO:0044237	Tr	1	0.822040951	TRUE	cellular metabolic process
PP_4960	GO:0009678	Tr	0	0.026243227	FALSE	pyrophosphate hydrolysis-driven proton transmembrane transporter activity
PP_4960	GO:0003824	Tr	1	0.822040951	TRUE	catalytic activity
PP_4960	GO:0008152	Tr	1	0.822040951	TRUE	metabolic process
PP_4960	GO:0009144	Tr	0	0.026265154	FALSE	purine nucleoside triphosphate metabolic process
PP_4960	GO:0008150	Tr	1	0.822040951	TRUE	biological_process
PP_4960	GO:0110165	Tr	1	0.821496521	TRUE	cellular anatomical entity
PP_4960	GO:0098662	Tr	0	0.026257011	FALSE	inorganic cation transmembrane transport
PP_4960	GO:0009987	Tr	1	0.822040951	TRUE	cellular process
PP_4960	GO:0006725	Tr	1	0.833159183	TRUE	cellular aromatic compound metabolic process
PP_4960	GO:0036094	Tr	0	0.100467432	FALSE	small molecule binding
PP_4960	GO:0015075	Tr	0	0.026257011	FALSE	ion transmembrane transporter activity
PP_4960	GO:0015078	Tr	0	0.026257011	FALSE	proton transmembrane transporter activity
PP_4960	GO:0005215	Tr	0	0.026257011	FALSE	transporter activity
PP_4960	GO:0006796	Tr	1	0.814349093	TRUE	phosphate-containing compound metabolic process
PP_4960	GO:0009150	Tr	1	0.826759563	TRUE	purine ribonucleotide metabolic process
PP_4960	GO:0009117	Tr	1	0.828950486	TRUE	nucleotide metabolic process
PP_4960	GO:0006811	Tr	0	0.027019242	FALSE	ion transport
PP_4960	GO:0006754	Tr	0	0.02629591	FALSE	ATP biosynthetic process
PP_4960	GO:0022804	Tr	0	0.02624539	FALSE	active transmembrane transporter activity
PP_4960	GO:0019693	Tr	1	0.805266962	TRUE	ribose phosphate metabolic process
PP_4960	GO:1901293	Tr	0	0.032414586	FALSE	nucleoside phosphate biosynthetic process
PP_4960	GO:0035639	Tr	0	0.058669396	FALSE	purine ribonucleoside triphosphate binding
PP_4960	GO:0005261	Tr	0	0.02629591	FALSE	cation channel activity
PP_4960	GO:0000166	Tr	0	0.085640026	FALSE	nucleotide binding
PP_4960	GO:0016874	Tr	0	0.027012476	FALSE	ligase activity
PP_4960	GO:0071704	Tr	1	0.819929852	TRUE	organic substance metabolic process
PP_4960	GO:0140657	Tr	0	0.026243227	FALSE	ATP-dependent activity
PP_4960	GO:0098796	Tr	0	0.026257011	FALSE	membrane protein complex
PP_4960	GO:0015985	Tr	0	0.02629591	FALSE	energy coupled proton transport, down electrochemical gradient
PP_4960	GO:1901363	Tr	0	0.081926306	FALSE	heterocyclic compound binding
PP_4960	GO:1901360	Tr	1	0.829498131	TRUE	organic cyclic compound metabolic process
PP_4960	GO:1901564	Tr	1	0.824364645	TRUE	organonitrogen compound metabolic process
PP_4960	GO:0034654	Tr	0	0.041314532	FALSE	nucleobase-containing compound biosynthetic process
PP_4960	GO:0044238	Tr	1	0.826378481	TRUE	primary metabolic process
PP_4960	GO:0009152	Tr	0	0.027330164	FALSE	purine ribonucleotide biosynthetic process
PP_4960	GO:1901137	Tr	0	0.029312395	FALSE	carbohydrate derivative biosynthetic process
PP_4960	GO:0005575	Tr	1	0.822040951	TRUE	cellular_component
PP_4960	GO:0097367	Tr	0	0.061909029	FALSE	carbohydrate derivative binding
PP_4960	GO:1901576	Tr	0	0.194697397	FALSE	organic substance biosynthetic process
PP_4960	GO:1902600	Tr	0	0.0278454	FALSE	proton transmembrane transport
PP_4960	GO:0009201	Tr	0	0.026535223	FALSE	ribonucleoside triphosphate biosynthetic process
PP_4960	GO:0034220	Tr	0	0.026257011	FALSE	ion transmembrane transport
PP_4960	GO:0022853	Tr	0	0.02624539	FALSE	active ion transmembrane transporter activity
PP_4960	GO:0022890	Tr	0	0.026257011	FALSE	inorganic cation transmembrane transporter activity
PP_4960	GO:0009206	Tr	0	0.026265154	FALSE	purine ribonucleoside triphosphate biosynthetic process
PP_4960	GO:0098660	Tr	0	0.026257011	FALSE	inorganic ion transmembrane transport
PP_4960	GO:0015267	Tr	0	0.02629591	FALSE	channel activity
PP_4960	GO:0019438	Tr	0	0.132756699	FALSE	aromatic compound biosynthetic process
PP_4960	GO:0019829	Tr	0	0.026243227	FALSE	ATPase-coupled cation transmembrane transporter activity
PP_4960	GO:0055086	Tr	1	0.831073319	TRUE	nucleobase-containing small molecule metabolic process
PP_4960	GO:0046390	Tr	0	0.029195445	FALSE	ribose phosphate biosynthetic process
PP_4960	GO:0015252	Tr	0	0.02629591	FALSE	proton channel activity
PP_4960	GO:0051234	Tr	0	0.026269981	FALSE	establishment of localization
PP_4960	GO:0046034	Tr	1	0.817547033	TRUE	ATP metabolic process
PP_4960	GO:0006163	Tr	1	0.835268512	TRUE	purine nucleotide metabolic process
PP_4960	GO:0009205	Tr	0	0.026265154	FALSE	purine ribonucleoside triphosphate metabolic process
PP_4960	GO:0009199	Tr	0	0.026535223	FALSE	ribonucleoside triphosphate metabolic process
PP_4960	GO:0051179	Tr	0	0.026269981	FALSE	localization
PP_4960	GO:0019637	Tr	1	0.809238112	TRUE	organophosphate metabolic process
PP_4960	GO:0022803	Tr	0	0.02629591	FALSE	passive transmembrane transporter activity
PP_4960	GO:0046483	Tr	1	0.811019899	TRUE	heterocycle metabolic process
PP_4960	GO:0009142	Tr	0	0.027546206	FALSE	nucleoside triphosphate biosynthetic process
PP_4960	GO:1901566	Tr	0	0.11734643	FALSE	organonitrogen compound biosynthetic process
PP_4960	GO:0044249	Tr	0	0.16335195	FALSE	cellular biosynthetic process
PP_4960	GO:0016020	Tr	0	0.028195748	FALSE	membrane
PP_4960	GO:0032555	Tr	0	0.058669396	FALSE	purine ribonucleotide binding
PP_4960	GO:0006139	Tr	1	0.828242632	TRUE	nucleobase-containing compound metabolic process
PP_4960	GO:0005488	Tr	1	0.777754102	TRUE	binding
PP_4960	GO:0044769	Tr	0	0.026243227	FALSE	ATPase activity, coupled to transmembrane movement of ions, rotational mechanism
PP_4960	GO:0005216	Tr	0	0.02629591	FALSE	ion channel activity
PP_4960	GO:0044281	Tr	1	0.810521957	TRUE	small molecule metabolic process
PP_4960	GO:0009165	Tr	0	0.032267503	FALSE	nucleotide biosynthetic process
PP_4960	GO:0015318	Tr	0	0.026257011	FALSE	inorganic molecular entity transmembrane transporter activity
PP_4960	GO:0006753	Tr	1	0.831073319	TRUE	nucleoside phosphate metabolic process
PP_4960	GO:0015399	Tr	0	0.02624539	FALSE	primary active transmembrane transporter activity
PP_4960	GO:0006807	Tr	1	0.814732335	TRUE	nitrogen compound metabolic process
PP_4960	GO:1901362	Tr	0	0.109363273	FALSE	organic cyclic compound biosynthetic process
PP_4960	GO:0043168	Tr	0	0.082284104	FALSE	anion binding
PP_4960	GO:0033178	Tr	0	0.027689352	FALSE	proton-transporting two-sector ATPase complex, catalytic domain
PP_4960	GO:0006810	Tr	0	0.026269981	FALSE	transport
PP_4960	GO:1901135	Tr	1	0.821197575	TRUE	carbohydrate derivative metabolic process
PP_4960	GO:0009058	Tr	0	0.19400075	FALSE	biosynthetic process
PP_4960	GO:0042626	Tr	0	0.026669724	FALSE	ATPase-coupled transmembrane transporter activity
PP_4960	GO:0034641	Tr	1	0.806484665	TRUE	cellular nitrogen compound metabolic process
PP_4960	GO:1901265	Tr	0	0.095428313	FALSE	nucleoside phosphate binding
PP_4960	GO:0097159	Tr	0	0.081926306	FALSE	organic cyclic compound binding
PP_4960	GO:0009259	Tr	1	0.81244304	TRUE	ribonucleotide metabolic process
PP_4960	GO:0072521	Tr	1	0.835268512	TRUE	purine-containing compound metabolic process
PP_4960	GO:0055085	Tr	0	0.026257011	FALSE	transmembrane transport
PP_4960	GO:0009145	Tr	0	0.026265154	FALSE	purine nucleoside triphosphate biosynthetic process
PP_4960	GO:0044271	Tr	0	0.09418254	FALSE	cellular nitrogen compound biosynthetic process
PP_4960	GO:0032991	Tr	0	0.033849754	FALSE	protein-containing complex
PP_4960	GO:0017076	Tr	0	0.058669396	FALSE	purine nucleotide binding
PP_4960	GO:0009141	Tr	0	0.026696349	FALSE	nucleoside triphosphate metabolic process
PP_4960	GO:0042625	Tr	0	0.026243227	FALSE	ATPase-coupled ion transmembrane transporter activity
PP_4960	GO:0006164	Tr	0	0.027330164	FALSE	purine nucleotide biosynthetic process
PP_4960	GO:0098655	Tr	0	0.026257011	FALSE	cation transmembrane transport
PP_4960	GO:0032559	Tr	0	0.058669396	FALSE	adenyl ribonucleotide binding
PP_4960	GO:0006793	Tr	1	0.809280309	TRUE	phosphorus metabolic process
PP_5413	GO:0055086	Tr	1	0.858910038	TRUE	nucleobase-containing small molecule metabolic process
PP_5413	GO:0009132	Tr	0	0.026281466	FALSE	nucleoside diphosphate metabolic process
PP_5413	GO:0016052	Tr	0	0.026247817	FALSE	carbohydrate catabolic process
PP_5413	GO:0006163	Tr	1	0.859618306	TRUE	purine nucleotide metabolic process
PP_5413	GO:0009056	Tr	0	0.027913234	FALSE	catabolic process
PP_5413	GO:0032787	Tr	0	0.026269981	FALSE	monocarboxylic acid metabolic process
PP_5413	GO:1901564	Tr	1	0.848159491	TRUE	organonitrogen compound metabolic process
PP_5413	GO:1901575	Tr	0	0.027505302	FALSE	organic substance catabolic process
PP_5413	GO:1901135	Tr	1	0.855076918	TRUE	carbohydrate derivative metabolic process
PP_5413	GO:0009185	Tr	0	0.02629591	FALSE	ribonucleoside diphosphate metabolic process
PP_5413	GO:0006757	Tr	0	0.026250537	FALSE	ATP generation from ADP
PP_5413	GO:0019637	Tr	1	0.857363588	TRUE	organophosphate metabolic process
PP_5413	GO:0046031	Tr	0	0.026250537	FALSE	ADP metabolic process
PP_5413	GO:0009179	Tr	0	0.02629591	FALSE	purine ribonucleoside diphosphate metabolic process
PP_5413	GO:0072521	Tr	1	0.859618306	TRUE	purine-containing compound metabolic process
PP_5413	GO:0006165	Tr	0	0.026250537	FALSE	nucleoside diphosphate phosphorylation
PP_5413	GO:0009259	Tr	1	0.859618306	TRUE	ribonucleotide metabolic process
PP_5413	GO:0046939	Tr	0	0.026247817	FALSE	nucleotide phosphorylation
PP_5413	GO:0006090	Tr	0	0.026250537	FALSE	pyruvate metabolic process
PP_5413	GO:0009135	Tr	0	0.02629591	FALSE	purine nucleoside diphosphate metabolic process
PP_5413	GO:0016310	Tr	0	0.053516365	FALSE	phosphorylation
PP_5413	GO:0016832	Tr	0	0.026243227	FALSE	aldehyde-lyase activity
PP_5413	GO:0006796	Tr	1	0.8486018	TRUE	phosphate-containing compound metabolic process
PP_5413	GO:0009150	Tr	1	0.859618306	TRUE	purine ribonucleotide metabolic process
PP_5413	GO:0009117	Tr	1	0.858365608	TRUE	nucleotide metabolic process
PP_5413	GO:0019693	Tr	1	0.859073876	TRUE	ribose phosphate metabolic process
PP_5413	GO:0016830	Tr	0	0.026502285	FALSE	carbon-carbon lyase activity
PP_5413	GO:0016829	Tr	0	0.026254132	FALSE	lyase activity
PP_5413	GO:0006793	Tr	1	0.849310068	TRUE	phosphorus metabolic process
PP_5413	GO:0006753	Tr	1	0.858910038	TRUE	nucleoside phosphate metabolic process
PP_2714	GO:0022857	Tr	0	0.027019242	FALSE	transmembrane transporter activity
PP_2714	GO:0009260	Tr	-1	0.026243227	FALSE	ribonucleotide biosynthetic process
PP_2714	GO:0006812	Tr	0	0.026542483	FALSE	cation transport
PP_2714	GO:0008324	Tr	0	0.026250537	FALSE	cation transmembrane transporter activity
PP_2714	GO:0090407	Tr	0	0.027078933	FALSE	organophosphate biosynthetic process
PP_2714	GO:0072522	Tr	0	0.02624539	FALSE	purine-containing compound biosynthetic process
PP_2714	GO:0018130	Tr	0	0.026447194	FALSE	heterocycle biosynthetic process
PP_2714	GO:0009678	Tr	0	0.026243227	FALSE	pyrophosphate hydrolysis-driven proton transmembrane transporter activity
PP_2714	GO:0009144	Tr	-1	0.026243945	FALSE	purine nucleoside triphosphate metabolic process
PP_2714	GO:0098662	Tr	0	0.026252019	FALSE	inorganic cation transmembrane transport
PP_2714	GO:0006725	Tr	0	0.039555499	FALSE	cellular aromatic compound metabolic process
PP_2714	GO:0015075	Tr	0	0.026253589	FALSE	ion transmembrane transporter activity
PP_2714	GO:0015078	Tr	0	0.026243227	FALSE	proton transmembrane transporter activity
PP_2714	GO:0005215	Tr	0	0.034541199	FALSE	transporter activity
PP_2714	GO:0009150	Tr	-1	0.026243227	FALSE	purine ribonucleotide metabolic process
PP_2714	GO:0009117	Tr	0	0.026997315	FALSE	nucleotide metabolic process
PP_2714	GO:0006811	Tr	0	0.027243525	FALSE	ion transport
PP_2714	GO:0006754	Tr	-1	0.02624539	FALSE	ATP biosynthetic process
PP_2714	GO:0022804	Tr	0	0.027004625	FALSE	active transmembrane transporter activity
PP_2714	GO:0019693	Tr	0	0.026243227	FALSE	ribose phosphate metabolic process
PP_2714	GO:1901293	Tr	0	0.026243227	FALSE	nucleoside phosphate biosynthetic process
PP_2714	GO:0005261	Tr	0	0.026243227	FALSE	cation channel activity
PP_2714	GO:0016874	Tr	0	0.028444635	FALSE	ligase activity
PP_2714	GO:0140657	Tr	0	0.0278454	FALSE	ATP-dependent activity
PP_2714	GO:0098796	Tr	0	0.026243227	FALSE	membrane protein complex
PP_2714	GO:0015985	Tr	-1	0.02624539	FALSE	energy coupled proton transport, down electrochemical gradient
PP_2714	GO:1901360	Tr	0	0.042711957	FALSE	organic cyclic compound metabolic process
PP_2714	GO:1901564	Tr	1	0.842050762	TRUE	organonitrogen compound metabolic process
PP_2714	GO:0034654	Tr	0	0.026532289	FALSE	nucleobase-containing compound biosynthetic process
PP_2714	GO:0044238	Tr	1	0.842785425	TRUE	primary metabolic process
PP_2714	GO:0009152	Tr	-1	0.02624539	FALSE	purine ribonucleotide biosynthetic process
PP_2714	GO:1901137	Tr	0	0.0265631	FALSE	carbohydrate derivative biosynthetic process
PP_2714	GO:1902600	Tr	-1	0.02624539	FALSE	proton transmembrane transport
PP_2714	GO:0009201	Tr	-1	0.026243227	FALSE	ribonucleoside triphosphate biosynthetic process
PP_2714	GO:0034220	Tr	0	0.026253589	FALSE	ion transmembrane transport
PP_2714	GO:0022853	Tr	0	0.026250537	FALSE	active ion transmembrane transporter activity
PP_2714	GO:0022890	Tr	0	0.026247817	FALSE	inorganic cation transmembrane transporter activity
PP_2714	GO:0009206	Tr	-1	0.026243945	FALSE	purine ribonucleoside triphosphate biosynthetic process
PP_2714	GO:0098660	Tr	0	0.026246569	FALSE	inorganic ion transmembrane transport
PP_2714	GO:0015267	Tr	0	0.026243227	FALSE	channel activity
PP_2714	GO:0019438	Tr	0	0.026423186	FALSE	aromatic compound biosynthetic process
PP_2714	GO:0019829	Tr	0	0.026246569	FALSE	ATPase-coupled cation transmembrane transporter activity
PP_2714	GO:0055086	Tr	0	0.026674185	FALSE	nucleobase-containing small molecule metabolic process
PP_2714	GO:0046390	Tr	0	0.02624539	FALSE	ribose phosphate biosynthetic process
PP_2714	GO:0015252	Tr	0	0.026243227	FALSE	proton channel activity
PP_2714	GO:0051234	Tr	0	0.027001374	FALSE	establishment of localization
PP_2714	GO:0046034	Tr	-1	0.026243227	FALSE	ATP metabolic process
PP_2714	GO:0006163	Tr	-1	0.026243227	FALSE	purine nucleotide metabolic process
PP_2714	GO:0009205	Tr	-1	0.026243945	FALSE	purine ribonucleoside triphosphate metabolic process
PP_2714	GO:0009199	Tr	-1	0.026243227	FALSE	ribonucleoside triphosphate metabolic process
PP_2714	GO:0051179	Tr	0	0.027001374	FALSE	localization
PP_2714	GO:0019637	Tr	0	0.028055907	FALSE	organophosphate metabolic process
PP_2714	GO:0022803	Tr	0	0.026243227	FALSE	passive transmembrane transporter activity
PP_2714	GO:0046483	Tr	0	0.042190711	FALSE	heterocycle metabolic process
PP_2714	GO:0009142	Tr	-1	0.026243227	FALSE	nucleoside triphosphate biosynthetic process
PP_2714	GO:1901566	Tr	0	0.030746236	FALSE	organonitrogen compound biosynthetic process
PP_2714	GO:0006139	Tr	0	0.027960214	FALSE	nucleobase-containing compound metabolic process
PP_2714	GO:0044769	Tr	0	0.026243227	FALSE	ATPase activity, coupled to transmembrane movement of ions, rotational mechanism
PP_2714	GO:0005216	Tr	0	0.026243227	FALSE	ion channel activity
PP_2714	GO:0009165	Tr	-1	0.026243227	FALSE	nucleotide biosynthetic process
PP_2714	GO:0015318	Tr	0	0.026247817	FALSE	inorganic molecular entity transmembrane transporter activity
PP_2714	GO:0006753	Tr	0	0.026997315	FALSE	nucleoside phosphate metabolic process
PP_2714	GO:0015399	Tr	0	0.027004625	FALSE	primary active transmembrane transporter activity
PP_2714	GO:0006807	Tr	1	0.850642057	TRUE	nitrogen compound metabolic process
PP_2714	GO:1901362	Tr	0	0.026704089	FALSE	organic cyclic compound biosynthetic process
PP_2714	GO:0033178	Tr	0	0.02624539	FALSE	proton-transporting two-sector ATPase complex, catalytic domain
PP_2714	GO:0006810	Tr	0	0.027001374	FALSE	transport
PP_2714	GO:1901135	Tr	0	0.026542483	FALSE	carbohydrate derivative metabolic process
PP_2714	GO:0042626	Tr	0	0.026265154	FALSE	ATPase-coupled transmembrane transporter activity
PP_2714	GO:0034641	Tr	0	0.055159459	FALSE	cellular nitrogen compound metabolic process
PP_2714	GO:0009259	Tr	-1	0.026243227	FALSE	ribonucleotide metabolic process
PP_2714	GO:0072521	Tr	0	0.026243227	FALSE	purine-containing compound metabolic process
PP_2714	GO:0055085	Tr	0	0.026257011	FALSE	transmembrane transport
PP_2714	GO:0009145	Tr	-1	0.026243945	FALSE	purine nucleoside triphosphate biosynthetic process
PP_2714	GO:0044271	Tr	0	0.030200251	FALSE	cellular nitrogen compound biosynthetic process
PP_2714	GO:0032991	Tr	0	0.026247817	FALSE	protein-containing complex
PP_2714	GO:0009141	Tr	0	0.026243227	FALSE	nucleoside triphosphate metabolic process
PP_2714	GO:0042625	Tr	0	0.026243227	FALSE	ATPase-coupled ion transmembrane transporter activity
PP_2714	GO:0006164	Tr	-1	0.02624539	FALSE	purine nucleotide biosynthetic process
PP_2714	GO:0098655	Tr	0	0.026252019	FALSE	cation transmembrane transport
PP_5413	GO:0018193	Tr	0	0.026243227	FALSE	peptidyl-amino acid modification
PP_5413	GO:0140299	Tr	0	0.026671759	FALSE	small molecule sensor activity
PP_5413	GO:0019538	Tr	0	0.033572917	FALSE	protein metabolic process
PP_5413	GO:0140096	Tr	0	0.027157378	FALSE	catalytic activity, acting on a protein
PP_5413	GO:0016775	Tr	0	0.02624539	FALSE	phosphotransferase activity, nitrogenous group as acceptor
PP_5413	GO:0006468	Tr	0	0.026243227	FALSE	protein phosphorylation
PP_5413	GO:0018202	Tr	0	0.026243227	FALSE	peptidyl-histidine modification
PP_5413	GO:0004672	Tr	0	0.026247817	FALSE	protein kinase activity
PP_5413	GO:0016773	Tr	0	0.027913751	FALSE	phosphotransferase activity, alcohol group as acceptor
PP_5413	GO:0043412	Tr	0	0.027543154	FALSE	macromolecule modification
PP_5413	GO:0016740	Tr	0	0.198772857	FALSE	transferase activity
PP_5413	GO:0036211	Tr	0	0.026532171	FALSE	protein modification process
PP_5413	GO:0016301	Tr	0	0.086593323	FALSE	kinase activity
PP_5413	GO:0004673	Tr	0	0.026671759	FALSE	protein histidine kinase activity
PP_5413	GO:0016772	Tr	0	0.190678861	FALSE	transferase activity, transferring phosphorus-containing groups
PP_3095	GO:0022857	Tr	0	0.026607359	FALSE	transmembrane transporter activity
PP_3095	GO:0009260	Tr	-1	0.026696349	FALSE	ribonucleotide biosynthetic process
PP_3095	GO:0006812	Tr	0	0.026257011	FALSE	cation transport
PP_3095	GO:0008324	Tr	0	0.026250537	FALSE	cation transmembrane transporter activity
PP_3095	GO:0090407	Tr	0	0.027617462	FALSE	organophosphate biosynthetic process
PP_3095	GO:0072522	Tr	0	0.026257011	FALSE	purine-containing compound biosynthetic process
PP_3095	GO:0018130	Tr	0	0.033400561	FALSE	heterocycle biosynthetic process
PP_3095	GO:0009678	Tr	0	0.026243227	FALSE	pyrophosphate hydrolysis-driven proton transmembrane transporter activity
PP_3095	GO:0009144	Tr	-1	0.026250537	FALSE	purine nucleoside triphosphate metabolic process
PP_3095	GO:0098662	Tr	0	0.026672937	FALSE	inorganic cation transmembrane transport
PP_3095	GO:0006725	Tr	0	0.152471984	FALSE	cellular aromatic compound metabolic process
PP_3095	GO:0015075	Tr	0	0.027011099	FALSE	ion transmembrane transporter activity
PP_3095	GO:0015078	Tr	0	0.02624539	FALSE	proton transmembrane transporter activity
PP_3095	GO:0005215	Tr	0	0.027724005	FALSE	transporter activity
PP_3095	GO:0006796	Tr	0	0.062190662	FALSE	phosphate-containing compound metabolic process
PP_3095	GO:0009150	Tr	-1	0.026253589	FALSE	purine ribonucleotide metabolic process
PP_3095	GO:0009117	Tr	0	0.02748493	FALSE	nucleotide metabolic process
PP_3095	GO:0006811	Tr	0	0.026552805	FALSE	ion transport
PP_3095	GO:0006754	Tr	-1	0.026250537	FALSE	ATP biosynthetic process
PP_3095	GO:0022804	Tr	0	0.026314076	FALSE	active transmembrane transporter activity
PP_3095	GO:0019693	Tr	0	0.026314076	FALSE	ribose phosphate metabolic process
PP_3095	GO:1901293	Tr	0	0.026275394	FALSE	nucleoside phosphate biosynthetic process
PP_3095	GO:0005261	Tr	0	0.02624539	FALSE	cation channel activity
PP_3095	GO:0016874	Tr	0	0.027751761	FALSE	ligase activity
PP_3095	GO:0140657	Tr	0	0.224989177	FALSE	ATP-dependent activity
PP_3095	GO:0098796	Tr	0	0.026281466	FALSE	membrane protein complex
PP_3095	GO:0015985	Tr	-1	0.026250537	FALSE	energy coupled proton transport, down electrochemical gradient
PP_3095	GO:1901360	Tr	0	0.141936462	FALSE	organic cyclic compound metabolic process
PP_3095	GO:1901564	Tr	1	0.809067214	TRUE	organonitrogen compound metabolic process
PP_3095	GO:0034654	Tr	0	0.030055293	FALSE	nucleobase-containing compound biosynthetic process
PP_3095	GO:0044238	Tr	1	0.833837781	TRUE	primary metabolic process
PP_3095	GO:0009152	Tr	-1	0.026257011	FALSE	purine ribonucleotide biosynthetic process
PP_3095	GO:1901137	Tr	0	0.02629591	FALSE	carbohydrate derivative biosynthetic process
PP_3095	GO:1902600	Tr	-1	0.026250537	FALSE	proton transmembrane transport
PP_3095	GO:0009201	Tr	-1	0.026253589	FALSE	ribonucleoside triphosphate biosynthetic process
PP_3095	GO:0034220	Tr	0	0.026513906	FALSE	ion transmembrane transport
PP_3095	GO:0022853	Tr	0	0.026253589	FALSE	active ion transmembrane transporter activity
PP_3095	GO:0022890	Tr	0	0.026247817	FALSE	inorganic cation transmembrane transporter activity
PP_3095	GO:0009206	Tr	-1	0.026250537	FALSE	purine ribonucleoside triphosphate biosynthetic process
PP_3095	GO:0098660	Tr	0	0.026247817	FALSE	inorganic ion transmembrane transport
PP_3095	GO:0015267	Tr	0	0.02624539	FALSE	channel activity
PP_3095	GO:0019438	Tr	0	0.031774803	FALSE	aromatic compound biosynthetic process
PP_3095	GO:0019829	Tr	0	0.027154683	FALSE	ATPase-coupled cation transmembrane transporter activity
PP_3095	GO:0055086	Tr	0	0.026776832	FALSE	nucleobase-containing small molecule metabolic process
PP_3095	GO:0046390	Tr	0	0.026691522	FALSE	ribose phosphate biosynthetic process
PP_3095	GO:0015252	Tr	0	0.02624539	FALSE	proton channel activity
PP_3095	GO:0051234	Tr	0	0.026538137	FALSE	establishment of localization
PP_3095	GO:0046034	Tr	-1	0.026532171	FALSE	ATP metabolic process
PP_3095	GO:0006163	Tr	-1	0.026253589	FALSE	purine nucleotide metabolic process
PP_3095	GO:0009205	Tr	-1	0.026250537	FALSE	purine ribonucleoside triphosphate metabolic process
PP_3095	GO:0009199	Tr	-1	0.026253589	FALSE	ribonucleoside triphosphate metabolic process
PP_3095	GO:0051179	Tr	0	0.026538137	FALSE	localization
PP_3095	GO:0019637	Tr	0	0.027136767	FALSE	organophosphate metabolic process
PP_3095	GO:0022803	Tr	0	0.02624539	FALSE	passive transmembrane transporter activity
PP_3095	GO:0046483	Tr	0	0.147482815	FALSE	heterocycle metabolic process
PP_3095	GO:0009142	Tr	-1	0.026253589	FALSE	nucleoside triphosphate biosynthetic process
PP_3095	GO:1901566	Tr	0	0.050989886	FALSE	organonitrogen compound biosynthetic process
PP_3095	GO:0016020	Tr	0	0.133371062	FALSE	membrane
PP_3095	GO:0006139	Tr	0	0.143806485	FALSE	nucleobase-containing compound metabolic process
PP_3095	GO:0044769	Tr	0	0.026243227	FALSE	ATPase activity, coupled to transmembrane movement of ions, rotational mechanism
PP_3095	GO:0005216	Tr	0	0.02624539	FALSE	ion channel activity
PP_3095	GO:0009165	Tr	-1	0.026269981	FALSE	nucleotide biosynthetic process
PP_3095	GO:0015318	Tr	0	0.026253589	FALSE	inorganic molecular entity transmembrane transporter activity
PP_3095	GO:0006753	Tr	0	0.02748493	FALSE	nucleoside phosphate metabolic process
PP_3095	GO:0015399	Tr	0	0.026314076	FALSE	primary active transmembrane transporter activity
PP_3095	GO:0006807	Tr	1	0.844302554	TRUE	nitrogen compound metabolic process
PP_3095	GO:1901362	Tr	0	0.0371787	FALSE	organic cyclic compound biosynthetic process
PP_3095	GO:0033178	Tr	0	0.026250537	FALSE	proton-transporting two-sector ATPase complex, catalytic domain
PP_3095	GO:0006810	Tr	0	0.026930665	FALSE	transport
PP_3095	GO:1901135	Tr	0	0.026900483	FALSE	carbohydrate derivative metabolic process
PP_3095	GO:0042626	Tr	0	0.026253589	FALSE	ATPase-coupled transmembrane transporter activity
PP_3095	GO:0034641	Tr	0	0.166807703	FALSE	cellular nitrogen compound metabolic process
PP_3095	GO:0009259	Tr	-1	0.026269981	FALSE	ribonucleotide metabolic process
PP_3095	GO:0072521	Tr	0	0.026253589	FALSE	purine-containing compound metabolic process
PP_3095	GO:0055085	Tr	0	0.026269981	FALSE	transmembrane transport
PP_3095	GO:0009145	Tr	-1	0.026250537	FALSE	purine nucleoside triphosphate biosynthetic process
PP_3095	GO:0044271	Tr	0	0.144973509	FALSE	cellular nitrogen compound biosynthetic process
PP_3095	GO:0032991	Tr	0	0.030874884	FALSE	protein-containing complex
PP_3095	GO:0009141	Tr	0	0.026253589	FALSE	nucleoside triphosphate metabolic process
PP_3095	GO:0042625	Tr	0	0.026243227	FALSE	ATPase-coupled ion transmembrane transporter activity
PP_3095	GO:0006164	Tr	-1	0.026257011	FALSE	purine nucleotide biosynthetic process
PP_3095	GO:0098655	Tr	0	0.026672937	FALSE	cation transmembrane transport
PP_3095	GO:0006793	Tr	0	0.062190662	FALSE	phosphorus metabolic process
PP_5413	GO:0016818	Tr	0	0.168317374	FALSE	hydrolase activity, acting on acid anhydrides, in phosphorus-containing anhydrides
PP_5413	GO:0016787	Tr	0	0.171600287	FALSE	hydrolase activity
PP_5413	GO:0016462	Tr	0	0.162018766	FALSE	pyrophosphatase activity
PP_5413	GO:0016817	Tr	0	0.168621984	FALSE	hydrolase activity, acting on acid anhydrides
PP_5413	GO:0017111	Tr	0	0.152813088	FALSE	ribonucleoside triphosphate phosphatase activity
PP_3779	GO:0030554	Tr	0	0.02661861	FALSE	adenyl nucleotide binding
PP_3779	GO:0043167	Tr	0	0.028599732	FALSE	ion binding
PP_3779	GO:0005515	Tr	0	0.026265154	FALSE	protein binding
PP_3779	GO:0032553	Tr	0	0.026666291	FALSE	ribonucleotide binding
PP_3779	GO:0005975	Tr	0	0.027374245	FALSE	carbohydrate metabolic process
PP_3779	GO:0003674	Tr	1	0.85222046	TRUE	molecular_function
PP_3779	GO:0018130	Tr	1	0.85490147	TRUE	heterocycle biosynthetic process
PP_3779	GO:0044237	Tr	1	0.85490147	TRUE	cellular metabolic process
PP_3779	GO:0050794	Tr	1	0.85490147	TRUE	regulation of cellular process
PP_3779	GO:0008152	Tr	1	0.85490147	TRUE	metabolic process
PP_3779	GO:0003676	Tr	1	0.85490147	TRUE	nucleic acid binding
PP_3779	GO:0008150	Tr	1	0.85222046	TRUE	biological_process
PP_3779	GO:0110165	Tr	1	0.854345306	TRUE	cellular anatomical entity
PP_3779	GO:0009987	Tr	1	0.85490147	TRUE	cellular process
PP_3779	GO:0051252	Tr	1	0.85490147	TRUE	regulation of RNA metabolic process
PP_3779	GO:0006725	Tr	1	0.85490147	TRUE	cellular aromatic compound metabolic process
PP_3779	GO:0036094	Tr	0	0.028872468	FALSE	small molecule binding
PP_3779	GO:0080090	Tr	1	0.85490147	TRUE	regulation of primary metabolic process
PP_3779	GO:0019752	Tr	0	0.026382679	FALSE	carboxylic acid metabolic process
PP_3779	GO:0035639	Tr	0	0.02661861	FALSE	purine ribonucleoside triphosphate binding
PP_3779	GO:0005976	Tr	0	0.026243227	FALSE	polysaccharide metabolic process
PP_3779	GO:0000166	Tr	0	0.026666291	FALSE	nucleotide binding
PP_3779	GO:0071704	Tr	1	0.85490147	TRUE	organic substance metabolic process
PP_3779	GO:0003677	Tr	1	0.837926197	TRUE	DNA binding
PP_3779	GO:1901363	Tr	1	0.85490147	TRUE	heterocyclic compound binding
PP_3779	GO:1901360	Tr	1	0.85490147	TRUE	organic cyclic compound metabolic process
PP_3779	GO:0034654	Tr	1	0.85490147	TRUE	nucleobase-containing compound biosynthetic process
PP_3779	GO:0016070	Tr	1	0.85490147	TRUE	RNA metabolic process
PP_3779	GO:0010468	Tr	1	0.85490147	TRUE	regulation of gene expression
PP_3779	GO:0044238	Tr	1	0.85490147	TRUE	primary metabolic process
PP_3779	GO:0005575	Tr	1	0.852208727	TRUE	cellular_component
PP_3779	GO:0097367	Tr	0	0.026666291	FALSE	carbohydrate derivative binding
PP_3779	GO:1901576	Tr	1	0.85222046	TRUE	organic substance biosynthetic process
PP_3779	GO:0043436	Tr	0	0.026382679	FALSE	oxoacid metabolic process
PP_3779	GO:0033692	Tr	0	0.026243227	FALSE	cellular polysaccharide biosynthetic process
PP_3779	GO:0016053	Tr	0	0.026336921	FALSE	organic acid biosynthetic process
PP_3779	GO:0065007	Tr	1	0.854193201	TRUE	biological regulation
PP_3779	GO:0097659	Tr	1	0.85490147	TRUE	nucleic acid-templated transcription
PP_3779	GO:0010556	Tr	1	0.85490147	TRUE	regulation of macromolecule biosynthetic process
PP_3779	GO:0050789	Tr	1	0.85490147	TRUE	regulation of biological process
PP_3779	GO:0019438	Tr	1	0.85490147	TRUE	aromatic compound biosynthetic process
PP_3779	GO:0032774	Tr	1	0.85490147	TRUE	RNA biosynthetic process
PP_3779	GO:0019222	Tr	1	0.85490147	TRUE	regulation of metabolic process
PP_3779	GO:0006082	Tr	0	0.026382679	FALSE	organic acid metabolic process
PP_3779	GO:0016051	Tr	0	0.026243227	FALSE	carbohydrate biosynthetic process
PP_3779	GO:0019219	Tr	1	0.85490147	TRUE	regulation of nucleobase-containing compound metabolic process
PP_3779	GO:0007165	Tr	0	0.026538137	FALSE	signal transduction
PP_3779	GO:0060255	Tr	1	0.85490147	TRUE	regulation of macromolecule metabolic process
PP_3779	GO:0031323	Tr	1	0.85490147	TRUE	regulation of cellular metabolic process
PP_3779	GO:0044260	Tr	0	0.02678593	FALSE	cellular macromolecule metabolic process
PP_3779	GO:0046483	Tr	1	0.85490147	TRUE	heterocycle metabolic process
PP_3779	GO:0044249	Tr	1	0.85222046	TRUE	cellular biosynthetic process
PP_3779	GO:0032555	Tr	0	0.02661861	FALSE	purine ribonucleotide binding
PP_3779	GO:0009889	Tr	1	0.85490147	TRUE	regulation of biosynthetic process
PP_3779	GO:0005488	Tr	1	0.85222046	TRUE	binding
PP_3779	GO:0006139	Tr	1	0.85490147	TRUE	nucleobase-containing compound metabolic process
PP_3779	GO:2001141	Tr	1	0.85490147	TRUE	regulation of RNA biosynthetic process
PP_3779	GO:0044281	Tr	0	0.026796095	FALSE	small molecule metabolic process
PP_3779	GO:1903506	Tr	1	0.85490147	TRUE	regulation of nucleic acid-templated transcription
PP_3779	GO:0034637	Tr	0	0.026243227	FALSE	cellular carbohydrate biosynthetic process
PP_3779	GO:0031326	Tr	1	0.85490147	TRUE	regulation of cellular biosynthetic process
PP_3779	GO:0035556	Tr	0	0.026538137	FALSE	intracellular signal transduction
PP_3779	GO:0042120	Tr	0	0.026243227	FALSE	alginic acid metabolic process
PP_3779	GO:0046394	Tr	0	0.026336921	FALSE	carboxylic acid biosynthetic process
PP_3779	GO:0006807	Tr	1	0.85490147	TRUE	nitrogen compound metabolic process
PP_3779	GO:0000271	Tr	0	0.026243227	FALSE	polysaccharide biosynthetic process
PP_3779	GO:0034645	Tr	0	0.026250537	FALSE	cellular macromolecule biosynthetic process
PP_3779	GO:1901362	Tr	1	0.85490147	TRUE	organic cyclic compound biosynthetic process
PP_3779	GO:0043168	Tr	0	0.028446099	FALSE	anion binding
PP_3779	GO:0043170	Tr	1	0.85490147	TRUE	macromolecule metabolic process
PP_3779	GO:0009058	Tr	1	0.85490147	TRUE	biosynthetic process
PP_3779	GO:0034641	Tr	1	0.85490147	TRUE	cellular nitrogen compound metabolic process
PP_3779	GO:1901265	Tr	0	0.026538137	FALSE	nucleoside phosphate binding
PP_3779	GO:0097159	Tr	1	0.85490147	TRUE	organic cyclic compound binding
PP_3779	GO:0044262	Tr	0	0.026243227	FALSE	cellular carbohydrate metabolic process
PP_3779	GO:0044271	Tr	1	0.85222046	TRUE	cellular nitrogen compound biosynthetic process
PP_3779	GO:0017076	Tr	0	0.02661861	FALSE	purine nucleotide binding
PP_3779	GO:0009059	Tr	1	0.85490147	TRUE	macromolecule biosynthetic process
PP_3779	GO:0044264	Tr	0	0.026243227	FALSE	cellular polysaccharide metabolic process
PP_3779	GO:0051171	Tr	1	0.85490147	TRUE	regulation of nitrogen compound metabolic process
PP_3779	GO:0090304	Tr	1	0.85490147	TRUE	nucleic acid metabolic process
PP_3779	GO:0032559	Tr	0	0.02661861	FALSE	adenyl ribonucleotide binding
PP_3779	GO:0044283	Tr	0	0.026336921	FALSE	small molecule biosynthetic process
PP_3779	GO:0140110	Tr	1	0.844908506	TRUE	transcription regulator activity
PP_1633	GO:0098656	Q	-1	0.02624539	FALSE	anion transmembrane transport
PP_1633	GO:0022857	Q	-1	0.027181512	FALSE	transmembrane transporter activity
PP_1633	GO:0015718	Q	-1	0.02624539	FALSE	monocarboxylic acid transport
PP_1633	GO:0031224	Q	-1	0.030194975	FALSE	intrinsic component of membrane
PP_1633	GO:0042879	Q	-1	0.02624539	FALSE	aldonate transmembrane transporter activity
PP_1633	GO:0051234	Q	-1	0.02624539	FALSE	establishment of localization
PP_1633	GO:0006810	Q	-1	0.02624539	FALSE	transport
PP_1633	GO:0046942	Q	-1	0.02624539	FALSE	carboxylic acid transport
PP_1633	GO:0003674	Q	-1	0.026546787	FALSE	molecular_function
PP_1633	GO:0051179	Q	-1	0.02624539	FALSE	localization
PP_1633	GO:0005575	Q	-1	0.026546787	FALSE	cellular_component
PP_1633	GO:0008150	Q	-1	0.026250537	FALSE	biological_process
PP_1633	GO:0055085	Q	-1	0.026249898	FALSE	transmembrane transport
PP_1633	GO:0042873	Q	-1	0.02624539	FALSE	aldonate transmembrane transport
PP_1633	GO:0110165	Q	-1	0.026542483	FALSE	cellular anatomical entity
PP_1633	GO:0034220	Q	-1	0.026249898	FALSE	ion transmembrane transport
PP_1633	GO:0009987	Q	-1	0.02624539	FALSE	cellular process
PP_1633	GO:0015075	Q	-1	0.02811325	FALSE	ion transmembrane transporter activity
PP_1633	GO:0016020	Q	-1	0.027910041	FALSE	membrane
PP_1633	GO:0008514	Q	-1	0.02624539	FALSE	organic anion transmembrane transporter activity
PP_1633	GO:0006820	Q	-1	0.02624539	FALSE	anion transport
PP_1633	GO:0005215	Q	-1	0.028019055	FALSE	transporter activity
PP_1633	GO:0015711	Q	-1	0.02624539	FALSE	organic anion transport
PP_1633	GO:0006811	Q	-1	0.026249898	FALSE	ion transport
PP_1633	GO:0008509	Q	-1	0.026384967	FALSE	anion transmembrane transporter activity
PP_1633	GO:0071702	Q	-1	0.02728638	FALSE	organic substance transport
PP_1237	GO:0016747	Tr	0	0.027434046	FALSE	acyltransferase activity, transferring groups other than amino-acyl groups
PP_1237	GO:0046394	Tr	1	0.859618306	TRUE	carboxylic acid biosynthetic process
PP_1237	GO:1901605	Tr	1	0.85665532	TRUE	alpha-amino acid metabolic process
PP_1237	GO:0006807	Tr	1	0.85222046	TRUE	nitrogen compound metabolic process
PP_1237	GO:0071704	Tr	1	0.85490147	TRUE	organic substance metabolic process
PP_1237	GO:0016410	Tr	0	0.026671759	FALSE	N-acyltransferase activity
PP_1237	GO:0006082	Tr	1	0.85490147	TRUE	organic acid metabolic process
PP_1237	GO:1901564	Tr	1	0.85222046	TRUE	organonitrogen compound metabolic process
PP_1237	GO:0009058	Tr	1	0.85490147	TRUE	biosynthetic process
PP_1237	GO:0006525	Tr	0	0.026265154	FALSE	arginine metabolic process
PP_1237	GO:0044238	Tr	1	0.85490147	TRUE	primary metabolic process
PP_1237	GO:0003674	Tr	1	0.85490147	TRUE	molecular_function
PP_1237	GO:0016746	Tr	0	0.029532671	FALSE	acyltransferase activity
PP_1237	GO:1901607	Tr	1	0.859606573	TRUE	alpha-amino acid biosynthetic process
PP_1237	GO:0044237	Tr	1	0.85490147	TRUE	cellular metabolic process
PP_1237	GO:0005575	Tr	1	0.85490147	TRUE	cellular_component
PP_1237	GO:0016407	Tr	0	0.026527024	FALSE	acetyltransferase activity
PP_1237	GO:0003824	Tr	1	0.85490147	TRUE	catalytic activity
PP_1237	GO:0008152	Tr	1	0.85490147	TRUE	metabolic process
PP_1237	GO:1901576	Tr	1	0.85490147	TRUE	organic substance biosynthetic process
PP_1237	GO:0008150	Tr	1	0.85490147	TRUE	biological_process
PP_1237	GO:0009064	Tr	0	0.032172408	FALSE	glutamine family amino acid metabolic process
PP_1237	GO:0043436	Tr	1	0.85490147	TRUE	oxoacid metabolic process
PP_1237	GO:1901566	Tr	1	0.857363588	TRUE	organonitrogen compound biosynthetic process
PP_1237	GO:0044249	Tr	1	0.85490147	TRUE	cellular biosynthetic process
PP_1237	GO:0110165	Tr	1	0.85490147	TRUE	cellular anatomical entity
PP_1237	GO:0009987	Tr	1	0.85490147	TRUE	cellular process
PP_1237	GO:0016053	Tr	1	0.859618306	TRUE	organic acid biosynthetic process
PP_1237	GO:0008652	Tr	1	0.859593486	TRUE	cellular amino acid biosynthetic process
PP_1237	GO:0016740	Tr	0	0.079620728	FALSE	transferase activity
PP_1237	GO:0044281	Tr	1	0.85490147	TRUE	small molecule metabolic process
PP_1237	GO:0006520	Tr	1	0.857363588	TRUE	cellular amino acid metabolic process
PP_1237	GO:0019752	Tr	1	0.85490147	TRUE	carboxylic acid metabolic process
PP_1237	GO:0009084	Tr	0	0.028023459	FALSE	glutamine family amino acid biosynthetic process
PP_1237	GO:0044283	Tr	1	0.859618306	TRUE	small molecule biosynthetic process
PP_1237	GO:0008080	Tr	0	0.026243227	FALSE	N-acetyltransferase activity
PP_5185	GO:0046394	Tr	1	0.834503232	TRUE	carboxylic acid biosynthetic process
PP_5185	GO:1901605	Tr	1	0.843128027	TRUE	alpha-amino acid metabolic process
PP_5185	GO:0006807	Tr	1	0.846161204	TRUE	nitrogen compound metabolic process
PP_5185	GO:0071704	Tr	1	0.842766616	TRUE	organic substance metabolic process
PP_5185	GO:0009067	Tr	0	0.028736311	FALSE	aspartate family amino acid biosynthetic process
PP_5185	GO:0009066	Tr	0	0.034151861	FALSE	aspartate family amino acid metabolic process
PP_5185	GO:0043648	Tr	0	0.041497324	FALSE	dicarboxylic acid metabolic process
PP_5185	GO:0043650	Tr	0	0.028790188	FALSE	dicarboxylic acid biosynthetic process
PP_5185	GO:0006082	Tr	1	0.842766616	TRUE	organic acid metabolic process
PP_5185	GO:1901564	Tr	1	0.842766616	TRUE	organonitrogen compound metabolic process
PP_5185	GO:0046451	Tr	0	0.027762197	FALSE	diaminopimelate metabolic process
PP_5185	GO:0009058	Tr	1	0.831061586	TRUE	biosynthetic process
PP_5185	GO:0044238	Tr	1	0.842058348	TRUE	primary metabolic process
PP_5185	GO:0003674	Tr	1	0.842741795	TRUE	molecular_function
PP_5185	GO:1901607	Tr	1	0.810023142	TRUE	alpha-amino acid biosynthetic process
PP_5185	GO:0044237	Tr	1	0.849298335	TRUE	cellular metabolic process
PP_5185	GO:0005575	Tr	1	0.842741795	TRUE	cellular_component
PP_5185	GO:0003824	Tr	1	0.844594535	TRUE	catalytic activity
PP_5185	GO:0008152	Tr	1	0.842766616	TRUE	metabolic process
PP_5185	GO:1901576	Tr	1	0.831061586	TRUE	organic substance biosynthetic process
PP_5185	GO:0016835	Tr	0	0.027325059	FALSE	carbon-oxygen lyase activity
PP_5185	GO:0008150	Tr	1	0.839121351	TRUE	biological_process
PP_5185	GO:0006553	Tr	0	0.026888993	FALSE	lysine metabolic process
PP_5185	GO:0043436	Tr	1	0.842766616	TRUE	oxoacid metabolic process
PP_5185	GO:1901566	Tr	1	0.830264757	TRUE	organonitrogen compound biosynthetic process
PP_5185	GO:0009085	Tr	-1	0.027762197	FALSE	lysine biosynthetic process
PP_5185	GO:0110165	Tr	1	0.846161204	TRUE	cellular anatomical entity
PP_5185	GO:0044249	Tr	1	0.831061586	TRUE	cellular biosynthetic process
PP_5185	GO:0009987	Tr	1	0.842766616	TRUE	cellular process
PP_5185	GO:0016053	Tr	1	0.834503232	TRUE	organic acid biosynthetic process
PP_5185	GO:0016836	Tr	0	0.027053417	FALSE	hydro-lyase activity
PP_5185	GO:0008652	Tr	1	0.795162345	TRUE	cellular amino acid biosynthetic process
PP_5185	GO:0044281	Tr	1	0.838413083	TRUE	small molecule metabolic process
PP_5185	GO:0006520	Tr	1	0.839121351	TRUE	cellular amino acid metabolic process
PP_5185	GO:0019752	Tr	1	0.842766616	TRUE	carboxylic acid metabolic process
PP_5185	GO:0016829	Tr	0	0.029103649	FALSE	lyase activity
PP_5185	GO:0044283	Tr	1	0.8352115	TRUE	small molecule biosynthetic process
PP_4691	GO:0140110	Tr	0	0.11062706	FALSE	transcription regulator activity
PP_4691	GO:0019438	Tr	0	0.118704914	FALSE	aromatic compound biosynthetic process
PP_4691	GO:0032774	Tr	0	0.118704914	FALSE	RNA biosynthetic process
PP_4691	GO:0019222	Tr	1	0.761830504	TRUE	regulation of metabolic process
PP_4691	GO:0071704	Tr	0	0.113032998	FALSE	organic substance metabolic process
PP_4691	GO:0006807	Tr	0	0.113032998	FALSE	nitrogen compound metabolic process
PP_4691	GO:1901362	Tr	0	0.118704914	FALSE	organic cyclic compound biosynthetic process
PP_4691	GO:0043168	Tr	0	0.026265154	FALSE	anion binding
PP_4691	GO:0043167	Tr	0	0.02967721	FALSE	ion binding
PP_4691	GO:1901363	Tr	1	0.72616751	TRUE	heterocyclic compound binding
PP_4691	GO:1901360	Tr	0	0.113289893	FALSE	organic cyclic compound metabolic process
PP_4691	GO:0043170	Tr	0	0.113032998	FALSE	macromolecule metabolic process
PP_4691	GO:0034654	Tr	0	0.118704914	FALSE	nucleobase-containing compound biosynthetic process
PP_4691	GO:0016070	Tr	0	0.118704914	FALSE	RNA metabolic process
PP_4691	GO:0010468	Tr	1	0.760375729	TRUE	regulation of gene expression
PP_4691	GO:0009058	Tr	0	0.118704914	FALSE	biosynthetic process
PP_4691	GO:0044238	Tr	0	0.113032998	FALSE	primary metabolic process
PP_4691	GO:0003674	Tr	1	0.761830504	TRUE	molecular_function
PP_4691	GO:0018130	Tr	0	0.118704914	FALSE	heterocycle biosynthetic process
PP_4691	GO:0019219	Tr	1	0.761830504	TRUE	regulation of nucleobase-containing compound metabolic process
PP_4691	GO:0044237	Tr	0	0.113032998	FALSE	cellular metabolic process
PP_4691	GO:0034641	Tr	0	0.118704914	FALSE	cellular nitrogen compound metabolic process
PP_4691	GO:0050794	Tr	1	0.761830504	TRUE	regulation of cellular process
PP_4691	GO:0005575	Tr	1	0.735189581	TRUE	cellular_component
PP_4691	GO:0060255	Tr	1	0.761830504	TRUE	regulation of macromolecule metabolic process
PP_4691	GO:0070279	Tr	0	0.026247646	FALSE	vitamin B6 binding
PP_4691	GO:0031323	Tr	1	0.761830504	TRUE	regulation of cellular metabolic process
PP_4691	GO:0008152	Tr	0	0.113289893	FALSE	metabolic process
PP_4691	GO:0097159	Tr	1	0.72616751	TRUE	organic cyclic compound binding
PP_4691	GO:1901576	Tr	0	0.118704914	FALSE	organic substance biosynthetic process
PP_4691	GO:0003676	Tr	1	0.701346583	TRUE	nucleic acid binding
PP_4691	GO:0046483	Tr	0	0.118704914	FALSE	heterocycle metabolic process
PP_4691	GO:0008150	Tr	1	0.761830504	TRUE	biological_process
PP_4691	GO:0110165	Tr	1	0.726195115	TRUE	cellular anatomical entity
PP_4691	GO:0044249	Tr	0	0.118704914	FALSE	cellular biosynthetic process
PP_4691	GO:0044271	Tr	0	0.118704914	FALSE	cellular nitrogen compound biosynthetic process
PP_4691	GO:0009987	Tr	0	0.125616124	FALSE	cellular process
PP_4691	GO:0051252	Tr	1	0.761830504	TRUE	regulation of RNA metabolic process
PP_4691	GO:0006725	Tr	0	0.113289893	FALSE	cellular aromatic compound metabolic process
PP_4691	GO:0080090	Tr	1	0.761830504	TRUE	regulation of primary metabolic process
PP_4691	GO:0036094	Tr	0	0.026265154	FALSE	small molecule binding
PP_4691	GO:0009059	Tr	0	0.118704914	FALSE	macromolecule biosynthetic process
PP_4691	GO:0009889	Tr	1	0.761830504	TRUE	regulation of biosynthetic process
PP_4691	GO:0005488	Tr	1	0.751218831	TRUE	binding
PP_4691	GO:0006139	Tr	0	0.118704914	FALSE	nucleobase-containing compound metabolic process
PP_4691	GO:0019842	Tr	0	0.026247646	FALSE	vitamin binding
PP_4691	GO:0065007	Tr	1	0.761830504	TRUE	biological regulation
PP_4691	GO:0051171	Tr	1	0.761830504	TRUE	regulation of nitrogen compound metabolic process
PP_4691	GO:2001141	Tr	1	0.761830504	TRUE	regulation of RNA biosynthetic process
PP_4691	GO:0097659	Tr	0	0.121170508	FALSE	nucleic acid-templated transcription
PP_4691	GO:1903506	Tr	1	0.761830504	TRUE	regulation of nucleic acid-templated transcription
PP_4691	GO:0090304	Tr	0	0.118704914	FALSE	nucleic acid metabolic process
PP_4691	GO:0031326	Tr	1	0.761830504	TRUE	regulation of cellular biosynthetic process
PP_4691	GO:0010556	Tr	1	0.761830504	TRUE	regulation of macromolecule biosynthetic process
PP_4691	GO:0050789	Tr	1	0.761830504	TRUE	regulation of biological process
PP_4470	GO:0140110	Tr	0	0.150039597	FALSE	transcription regulator activity
PP_4470	GO:0019438	Tr	0	0.147056446	FALSE	aromatic compound biosynthetic process
PP_4470	GO:0032774	Tr	0	0.147056446	FALSE	RNA biosynthetic process
PP_4470	GO:0019222	Tr	1	0.822040951	TRUE	regulation of metabolic process
PP_4470	GO:0071704	Tr	0	0.157727078	FALSE	organic substance metabolic process
PP_4470	GO:0006807	Tr	0	0.16354995	FALSE	nitrogen compound metabolic process
PP_4470	GO:1901362	Tr	0	0.147056446	FALSE	organic cyclic compound biosynthetic process
PP_4470	GO:0043168	Tr	0	0.02636565	FALSE	anion binding
PP_4470	GO:0043167	Tr	0	0.028600603	FALSE	ion binding
PP_4470	GO:1901363	Tr	1	0.805752756	TRUE	heterocyclic compound binding
PP_4470	GO:1901360	Tr	0	0.147810534	FALSE	organic cyclic compound metabolic process
PP_4470	GO:0043170	Tr	0	0.157727078	FALSE	macromolecule metabolic process
PP_4470	GO:0034654	Tr	0	0.147056446	FALSE	nucleobase-containing compound biosynthetic process
PP_4470	GO:0016070	Tr	0	0.147056446	FALSE	RNA metabolic process
PP_4470	GO:0010468	Tr	1	0.831073319	TRUE	regulation of gene expression
PP_4470	GO:0009058	Tr	0	0.141510094	FALSE	biosynthetic process
PP_4470	GO:0044238	Tr	0	0.16354995	FALSE	primary metabolic process
PP_4470	GO:0003674	Tr	1	0.822040951	TRUE	molecular_function
PP_4470	GO:0018130	Tr	0	0.147056446	FALSE	heterocycle biosynthetic process
PP_4470	GO:0019219	Tr	1	0.822040951	TRUE	regulation of nucleobase-containing compound metabolic process
PP_4470	GO:0044237	Tr	0	0.157727078	FALSE	cellular metabolic process
PP_4470	GO:0034641	Tr	0	0.147056446	FALSE	cellular nitrogen compound metabolic process
PP_4470	GO:0050794	Tr	1	0.822040951	TRUE	regulation of cellular process
PP_4470	GO:0005575	Tr	1	0.813954377	TRUE	cellular_component
PP_4470	GO:0060255	Tr	1	0.822040951	TRUE	regulation of macromolecule metabolic process
PP_4470	GO:0070279	Tr	0	0.026614987	FALSE	vitamin B6 binding
PP_4470	GO:0031323	Tr	1	0.822040951	TRUE	regulation of cellular metabolic process
PP_4470	GO:0008152	Tr	0	0.160263081	FALSE	metabolic process
PP_4470	GO:0097159	Tr	1	0.805752756	TRUE	organic cyclic compound binding
PP_4470	GO:1901576	Tr	0	0.141510094	FALSE	organic substance biosynthetic process
PP_4470	GO:0003676	Tr	1	0.779707588	TRUE	nucleic acid binding
PP_4470	GO:0046483	Tr	0	0.147056446	FALSE	heterocycle metabolic process
PP_4470	GO:0008150	Tr	1	0.822040951	TRUE	biological_process
PP_4470	GO:0110165	Tr	1	0.800393594	TRUE	cellular anatomical entity
PP_4470	GO:0044249	Tr	0	0.141510094	FALSE	cellular biosynthetic process
PP_4470	GO:0044271	Tr	0	0.147056446	FALSE	cellular nitrogen compound biosynthetic process
PP_4470	GO:0009987	Tr	0	0.181844403	FALSE	cellular process
PP_4470	GO:0051252	Tr	1	0.822040951	TRUE	regulation of RNA metabolic process
PP_4470	GO:0006725	Tr	0	0.147810534	FALSE	cellular aromatic compound metabolic process
PP_4470	GO:0080090	Tr	1	0.822040951	TRUE	regulation of primary metabolic process
PP_4470	GO:0036094	Tr	0	0.02636565	FALSE	small molecule binding
PP_4470	GO:0009059	Tr	0	0.141510094	FALSE	macromolecule biosynthetic process
PP_4470	GO:0009889	Tr	1	0.822040951	TRUE	regulation of biosynthetic process
PP_4470	GO:0005488	Tr	1	0.802610396	TRUE	binding
PP_4470	GO:0006139	Tr	0	0.147056446	FALSE	nucleobase-containing compound metabolic process
PP_4470	GO:0019842	Tr	0	0.026614987	FALSE	vitamin binding
PP_4470	GO:0065007	Tr	1	0.822040951	TRUE	biological regulation
PP_4470	GO:0051171	Tr	1	0.822040951	TRUE	regulation of nitrogen compound metabolic process
PP_4470	GO:2001141	Tr	1	0.822040951	TRUE	regulation of RNA biosynthetic process
PP_4470	GO:0097659	Tr	0	0.147313341	FALSE	nucleic acid-templated transcription
PP_4470	GO:1903506	Tr	1	0.822040951	TRUE	regulation of nucleic acid-templated transcription
PP_4470	GO:0090304	Tr	0	0.147056446	FALSE	nucleic acid metabolic process
PP_4470	GO:0031326	Tr	1	0.822040951	TRUE	regulation of cellular biosynthetic process
PP_4470	GO:0010556	Tr	1	0.822040951	TRUE	regulation of macromolecule biosynthetic process
PP_4470	GO:0050789	Tr	1	0.822040951	TRUE	regulation of biological process
PP_4697	GO:0140110	Tr	0	0.07598017	FALSE	transcription regulator activity
PP_4697	GO:0019438	Tr	1	0.748769594	TRUE	aromatic compound biosynthetic process
PP_4697	GO:0032774	Tr	1	0.667923154	TRUE	RNA biosynthetic process
PP_4697	GO:0019222	Tr	0	0.104925095	FALSE	regulation of metabolic process
PP_4697	GO:0071704	Tr	1	0.85222046	TRUE	organic substance metabolic process
PP_4697	GO:0006807	Tr	1	0.85167603	TRUE	nitrogen compound metabolic process
PP_4697	GO:1901362	Tr	1	0.748011354	TRUE	organic cyclic compound biosynthetic process
PP_4697	GO:0043168	Tr	1	0.85222046	TRUE	anion binding
PP_4697	GO:0043167	Tr	1	0.854357039	TRUE	ion binding
PP_4697	GO:1901363	Tr	1	0.85222046	TRUE	heterocyclic compound binding
PP_4697	GO:1901360	Tr	1	0.852208727	TRUE	organic cyclic compound metabolic process
PP_4697	GO:0043170	Tr	1	0.854357039	TRUE	macromolecule metabolic process
PP_4697	GO:0034654	Tr	1	0.673597731	TRUE	nucleobase-containing compound biosynthetic process
PP_4697	GO:0016070	Tr	1	0.848666668	TRUE	RNA metabolic process
PP_4697	GO:0010468	Tr	0	0.083256186	FALSE	regulation of gene expression
PP_4697	GO:0009058	Tr	1	0.828526292	TRUE	biosynthetic process
PP_4697	GO:0044238	Tr	1	0.855252489	TRUE	primary metabolic process
PP_4697	GO:0003674	Tr	1	0.851512192	TRUE	molecular_function
PP_4697	GO:0018130	Tr	1	0.742882159	TRUE	heterocycle biosynthetic process
PP_4697	GO:0019219	Tr	0	0.069135855	FALSE	regulation of nucleobase-containing compound metabolic process
PP_4697	GO:0044237	Tr	1	0.85222046	TRUE	cellular metabolic process
PP_4697	GO:0034641	Tr	1	0.849310068	TRUE	cellular nitrogen compound metabolic process
PP_4697	GO:0050794	Tr	0	0.131473609	FALSE	regulation of cellular process
PP_4697	GO:0005575	Tr	1	0.851512192	TRUE	cellular_component
PP_4697	GO:0060255	Tr	0	0.093500946	FALSE	regulation of macromolecule metabolic process
PP_4697	GO:0070279	Tr	0	0.02624539	FALSE	vitamin B6 binding
PP_4697	GO:0031323	Tr	0	0.073128048	FALSE	regulation of cellular metabolic process
PP_4697	GO:0008152	Tr	1	0.85222046	TRUE	metabolic process
PP_4697	GO:0097159	Tr	1	0.85222046	TRUE	organic cyclic compound binding
PP_4697	GO:1901576	Tr	1	0.826951695	TRUE	organic substance biosynthetic process
PP_4697	GO:0003676	Tr	1	0.843142701	TRUE	nucleic acid binding
PP_4697	GO:0046483	Tr	1	0.85222046	TRUE	heterocycle metabolic process
PP_4697	GO:0008150	Tr	1	0.85222046	TRUE	biological_process
PP_4697	GO:0110165	Tr	1	0.85222046	TRUE	cellular anatomical entity
PP_4697	GO:0044249	Tr	1	0.826951695	TRUE	cellular biosynthetic process
PP_4697	GO:0044271	Tr	1	0.792245791	TRUE	cellular nitrogen compound biosynthetic process
PP_4697	GO:0009987	Tr	1	0.85222046	TRUE	cellular process
PP_4697	GO:0051252	Tr	0	0.069135855	FALSE	regulation of RNA metabolic process
PP_4697	GO:0006725	Tr	1	0.852208727	TRUE	cellular aromatic compound metabolic process
PP_4697	GO:0080090	Tr	0	0.062663117	FALSE	regulation of primary metabolic process
PP_4697	GO:0036094	Tr	1	0.849310068	TRUE	small molecule binding
PP_4697	GO:0009059	Tr	1	0.66656964	TRUE	macromolecule biosynthetic process
PP_4697	GO:0009889	Tr	0	0.069417489	FALSE	regulation of biosynthetic process
PP_4697	GO:0005488	Tr	1	0.85222046	TRUE	binding
PP_4697	GO:0006139	Tr	1	0.854181468	TRUE	nucleobase-containing compound metabolic process
PP_4697	GO:0019842	Tr	0	0.026243227	FALSE	vitamin binding
PP_4697	GO:0065007	Tr	0	0.152851294	FALSE	biological regulation
PP_4697	GO:0051171	Tr	0	0.062663117	FALSE	regulation of nitrogen compound metabolic process
PP_4697	GO:2001141	Tr	0	0.069135855	FALSE	regulation of RNA biosynthetic process
PP_4697	GO:0097659	Tr	1	0.667341368	TRUE	nucleic acid-templated transcription
PP_4697	GO:1903506	Tr	0	0.069135855	FALSE	regulation of nucleic acid-templated transcription
PP_4697	GO:0090304	Tr	1	0.853055712	TRUE	nucleic acid metabolic process
PP_4697	GO:0031326	Tr	0	0.069417489	FALSE	regulation of cellular biosynthetic process
PP_4697	GO:0010556	Tr	0	0.065396524	FALSE	regulation of macromolecule biosynthetic process
PP_4697	GO:0050789	Tr	0	0.177517828	FALSE	regulation of biological process
PP_4197	GO:0016779	Tr	0	0.026243227	FALSE	nucleotidyltransferase activity
PP_4197	GO:0031124	Tr	-1	0.026243227	FALSE	mRNA 3'-end processing
PP_4197	GO:0006396	Tr	0	0.026245393	FALSE	RNA processing
PP_4197	GO:0003824	Tr	0	0.060140357	FALSE	catalytic activity
PP_4197	GO:0006397	Tr	0	0.026243227	FALSE	mRNA processing
PP_4197	GO:0043631	Tr	0	0.026243227	FALSE	RNA polyadenylation
PP_4197	GO:0016740	Tr	0	0.04657815	FALSE	transferase activity
PP_4197	GO:0031123	Tr	0	0.026243227	FALSE	RNA 3'-end processing
PP_4197	GO:0070566	Tr	0	0.026243227	FALSE	adenylyltransferase activity
PP_4197	GO:0016772	Tr	0	0.026243227	FALSE	transferase activity, transferring phosphorus-containing groups
PP_4691	GO:0007165	Tr	0	0.02629591	FALSE	signal transduction
PP_4691	GO:0035556	Tr	0	0.02629591	FALSE	intracellular signal transduction
PP_4710	GO:0019438	Tr	0	0.027325392	FALSE	aromatic compound biosynthetic process
PP_4710	GO:0032774	Tr	0	0.02671974	FALSE	RNA biosynthetic process
PP_4710	GO:0019222	Tr	0	0.026666291	FALSE	regulation of metabolic process
PP_4710	GO:0006807	Tr	1	0.790250085	TRUE	nitrogen compound metabolic process
PP_4710	GO:0071704	Tr	1	0.790250085	TRUE	organic substance metabolic process
PP_4710	GO:1901362	Tr	0	0.027325392	FALSE	organic cyclic compound biosynthetic process
PP_4710	GO:1901363	Tr	1	0.792794134	TRUE	heterocyclic compound binding
PP_4710	GO:1901360	Tr	1	0.790250085	TRUE	organic cyclic compound metabolic process
PP_4710	GO:0043170	Tr	1	0.788997387	TRUE	macromolecule metabolic process
PP_4710	GO:0034654	Tr	0	0.026922059	FALSE	nucleobase-containing compound biosynthetic process
PP_4710	GO:0016070	Tr	1	0.763725116	TRUE	RNA metabolic process
PP_4710	GO:0010468	Tr	0	0.026666291	FALSE	regulation of gene expression
PP_4710	GO:0009058	Tr	0	0.034579409	FALSE	biosynthetic process
PP_4710	GO:0044238	Tr	1	0.790250085	TRUE	primary metabolic process
PP_4710	GO:0003674	Tr	1	0.790250085	TRUE	molecular_function
[truncated: 998,000+ more rows]
