# Supplementary material for: Multi-Omics integration can be used to rescue metabolic information for some of the dark region of the Pseudomonas putida proteome
Source: BMC Genomics. 2024 Mar 11;25:267. doi: 10.1186/s12864-024-10082-y (PMC10926591; doi:10.1186/s12864-024-10082-y)
Supplement: Supplementary file 2 — Additional file 2. [file 12864_2024_10082_MOESM2_ESM.csv]

Additional File 2. Structural Similarity Model Predicitons
This table is the output of the final stage of the structural similarity analysis (Figure 1G).
protein	term	partition	label	prediction	predicted	description
PP_0677	GO:0061024	Q	-1	0.004881609	FALSE	membrane organization
PP_0677	GO:0044000	Q	-1	0.004322108	FALSE	movement in host
PP_0677	GO:0033643	Q	-1	0.004375543	FALSE	host cell part
PP_0677	GO:0008150	Q	-1	0.397556329	FALSE	biological_process
PP_0677	GO:0031224	Q	-1	0.005020762	FALSE	intrinsic component of membrane
PP_0677	GO:0033644	Q	-1	0.004366591	FALSE	host cell membrane
PP_0677	GO:0044406	Q	-1	0.004366591	FALSE	adhesion of symbiont to host
PP_0677	GO:0005488	Q	-1	0.30427078	FALSE	binding
PP_0677	GO:0009987	Q	-1	0.324835139	FALSE	cellular process
PP_0677	GO:0046753	Q	-1	0.004328539	FALSE	non-lytic viral release
PP_0677	GO:0035891	Q	-1	0.004328539	FALSE	exit from host cell
PP_0677	GO:0003674	Q	-1	0.40212341	FALSE	molecular_function
PP_0677	GO:0016020	Q	-1	0.00756706	FALSE	membrane
PP_0677	GO:0071840	Q	-1	0.227625025	FALSE	cellular component organization or biogenesis
PP_0677	GO:0046755	Q	-1	0.004328539	FALSE	viral budding
PP_0677	GO:0051701	Q	-1	0.004547407	FALSE	biological process involved in interaction with host
PP_0677	GO:0061025	Q	-1	0.004532024	FALSE	membrane fusion
PP_0677	GO:0044419	Q	-1	0.005007685	FALSE	biological process involved in interspecies interaction between organisms
PP_0677	GO:0019065	Q	-1	0.004350101	FALSE	receptor-mediated endocytosis of virus by host cell
PP_0677	GO:0016043	Q	-1	0.225828089	FALSE	cellular component organization
PP_0677	GO:0036338	Q	-1	0.004514498	FALSE	viral membrane
PP_0677	GO:0098590	Q	-1	0.004328539	FALSE	plasma membrane region
PP_0677	GO:0046794	Q	-1	0.004375543	FALSE	transport of virus
PP_0677	GO:0018995	Q	-1	0.004375543	FALSE	host cellular component
PP_0677	GO:0016032	Q	-1	0.004634582	FALSE	viral process
PP_0677	GO:0051234	Q	-1	0.005293764	FALSE	establishment of localization
PP_0677	GO:0075509	Q	-1	0.004350101	FALSE	endocytosis involved in viral entry into host cell
PP_0677	GO:0072583	Q	-1	0.004350101	FALSE	clathrin-dependent endocytosis
PP_0677	GO:0044650	Q	-1	0.004366591	FALSE	adhesion of symbiont to host cell
PP_0677	GO:0046812	Q	-1	0.004440971	FALSE	host cell surface binding
PP_0677	GO:0110165	Q	-1	0.316133473	FALSE	cellular anatomical entity
PP_0677	GO:0039663	Q	-1	0.004440971	FALSE	membrane fusion involved in viral entry into host cell
PP_0677	GO:0044423	Q	-1	0.004588213	FALSE	virion component
PP_0677	GO:0006897	Q	-1	0.004375543	FALSE	endocytosis
PP_0677	GO:0016192	Q	-1	0.004498276	FALSE	vesicle-mediated transport
PP_0677	GO:0006810	Q	-1	0.005419675	FALSE	transport
PP_0677	GO:0019076	Q	-1	0.004328539	FALSE	viral release from host cell
PP_0677	GO:0005575	Q	-1	0.356828839	FALSE	cellular_component
PP_0677	GO:0006898	Q	-1	0.004375543	FALSE	receptor-mediated endocytosis
PP_0677	GO:0044403	Q	-1	0.004547407	FALSE	biological process involved in symbiotic interaction
PP_0677	GO:0051179	Q	-1	0.005487974	FALSE	localization
PP_2864	GO:0097159	Q	-1	0.568677176	TRUE	organic cyclic compound binding
PP_2864	GO:0007165	Q	-1	0.004921604	FALSE	signal transduction
PP_2864	GO:0065007	Q	-1	0.305421927	FALSE	biological regulation
PP_2864	GO:0003674	Q	-1	0.78990361	TRUE	molecular_function
PP_2864	GO:0050794	Q	-1	0.228908257	FALSE	regulation of cellular process
PP_2864	GO:0003676	Q	-1	0.00538044	FALSE	nucleic acid binding
PP_2864	GO:0035556	Q	-1	0.004921604	FALSE	intracellular signal transduction
PP_2864	GO:0008150	Q	-1	0.793305139	TRUE	biological_process
PP_2864	GO:1901363	Q	-1	0.568677176	TRUE	heterocyclic compound binding
PP_2864	GO:0005488	Q	-1	0.752808863	TRUE	binding
PP_2864	GO:0050789	Q	-1	0.228908257	FALSE	regulation of biological process
PP_2864	GO:0009987	Q	-1	0.757802682	TRUE	cellular process
PP_0118	GO:0070727	Tr	0	0.004782601	FALSE	cellular macromolecule localization
PP_0118	GO:0046903	Tr	0	0.004322108	FALSE	secretion
PP_0118	GO:0043168	Te	1	0.892615261	TRUE	anion binding
PP_0118	GO:0008104	Te	0	0.004782601	FALSE	protein localization
PP_0118	GO:0008150	Tr	1	0.883236934	TRUE	biological_process
PP_0118	GO:0031224	Tr	0	0.005561836	FALSE	intrinsic component of membrane
PP_0118	GO:0071702	Tr	0	0.226720926	FALSE	organic substance transport
PP_0118	GO:0140352	Tr	0	0.004611332	FALSE	export from cell
PP_0118	GO:0005488	Tr	1	0.892615261	TRUE	binding
PP_0118	GO:0009987	Tr	1	0.840364893	TRUE	cellular process
PP_0118	GO:0097159	Tr	1	0.892615261	TRUE	organic cyclic compound binding
PP_0118	GO:0045184	Te	0	0.004782601	FALSE	establishment of protein localization
PP_0118	GO:0022857	Tr	1	0.888422995	TRUE	transmembrane transporter activity
PP_0118	GO:0003674	Te	1	0.892615261	TRUE	molecular_function
PP_0118	GO:0071705	Tr	0	0.20731194	FALSE	nitrogen compound transport
PP_0118	GO:0051641	Tr	0	0.004782601	FALSE	cellular localization
PP_0118	GO:0032553	Tr	1	0.892615261	TRUE	ribonucleotide binding
PP_0118	GO:0042626	Tr	1	0.842544819	TRUE	ATPase-coupled transmembrane transporter activity
PP_0118	GO:0140657	Tr	1	0.881048044	TRUE	ATP-dependent activity
PP_0118	GO:0035592	Tr	0	0.004322108	FALSE	establishment of protein localization to extracellular region
PP_0118	GO:1901265	Te	1	0.892615261	TRUE	nucleoside phosphate binding
PP_0118	GO:0097367	Tr	1	0.892615261	TRUE	carbohydrate derivative binding
PP_0118	GO:0022804	Tr	1	0.881048044	TRUE	active transmembrane transporter activity
PP_0118	GO:0032991	Tr	0	0.321114866	FALSE	protein-containing complex
PP_0118	GO:0032555	Tr	1	0.892615261	TRUE	purine ribonucleotide binding
PP_0118	GO:0005215	Tr	1	0.884397642	TRUE	transporter activity
PP_0118	GO:0051234	Tr	1	0.876231619	TRUE	establishment of localization
PP_0118	GO:1901363	Tr	1	0.892615261	TRUE	heterocyclic compound binding
PP_0118	GO:0033036	Tr	0	0.004782601	FALSE	macromolecule localization
PP_0118	GO:0032940	Tr	0	0.004322108	FALSE	secretion by cell
PP_0118	GO:0110165	Tr	1	0.885406777	TRUE	cellular anatomical entity
PP_0118	GO:0015031	Tr	0	0.005002262	FALSE	protein transport
PP_0118	GO:0071806	Tr	0	0.004322108	FALSE	protein transmembrane transport
PP_0118	GO:0000166	Tr	1	0.892615261	TRUE	nucleotide binding
PP_0118	GO:0032559	Tr	1	0.892615261	TRUE	adenyl ribonucleotide binding
PP_0118	GO:0017076	Tr	1	0.892615261	TRUE	purine nucleotide binding
PP_0118	GO:0030554	Tr	1	0.892615261	TRUE	adenyl nucleotide binding
PP_0118	GO:0006810	Tr	1	0.876231619	TRUE	transport
PP_0118	GO:0035639	Tr	1	0.892615261	TRUE	purine ribonucleoside triphosphate binding
PP_0118	GO:0005575	Tr	1	0.885382449	TRUE	cellular_component
PP_0118	GO:0009306	Tr	0	0.004322108	FALSE	protein secretion
PP_0118	GO:0036094	Tr	1	0.892615261	TRUE	small molecule binding
PP_0118	GO:0055085	Tr	1	0.747032161	TRUE	transmembrane transport
PP_0118	GO:0071692	Tr	0	0.004322108	FALSE	protein localization to extracellular region
PP_0118	GO:0015399	Tr	1	0.881048044	TRUE	primary active transmembrane transporter activity
PP_0118	GO:0043167	Tr	1	0.892615261	TRUE	ion binding
PP_0118	GO:0051179	Tr	1	0.876231619	TRUE	localization
PP_2428	GO:0070727	Tr	0	0.004328539	FALSE	cellular macromolecule localization
PP_2428	GO:0098660	Te	0	0.00439685	FALSE	inorganic ion transmembrane transport
PP_2428	GO:0015295	Tr	0	0.004408861	FALSE	solute:proton symporter activity
PP_2428	GO:0015833	Tr	0	0.004328539	FALSE	peptide transport
PP_2428	GO:0006811	Tr	0	0.007734353	FALSE	ion transport
PP_2428	GO:0042939	Tr	0	0.004322108	FALSE	tripeptide transport
PP_2428	GO:0008104	Te	0	0.004328539	FALSE	protein localization
PP_2428	GO:0008150	Tr	1	0.892337051	TRUE	biological_process
PP_2428	GO:0031224	Tr	1	0.906350008	TRUE	intrinsic component of membrane
PP_2428	GO:0071702	Tr	0	0.19518698	FALSE	organic substance transport
PP_2428	GO:1904680	Tr	0	0.004322108	FALSE	peptide transmembrane transporter activity
PP_2428	GO:0006812	Tr	0	0.00485959	FALSE	cation transport
PP_2428	GO:0009987	Te	1	0.654455672	TRUE	cellular process
PP_2428	GO:0098655	Tr	0	0.004519	FALSE	cation transmembrane transport
PP_2428	GO:0045184	Tr	0	0.004328539	FALSE	establishment of protein localization
PP_2428	GO:0042938	Te	0	0.004322108	FALSE	dipeptide transport
PP_2428	GO:0022857	Tr	1	0.906350008	TRUE	transmembrane transporter activity
PP_2428	GO:0042887	Tr	0	0.004328539	FALSE	amide transmembrane transporter activity
PP_2428	GO:0003674	Tr	1	0.906350008	TRUE	molecular_function
PP_2428	GO:0071705	Tr	0	0.005805101	FALSE	nitrogen compound transport
PP_2428	GO:0016020	Tr	1	0.906172731	TRUE	membrane
PP_2428	GO:0051641	Tr	0	0.004328539	FALSE	cellular localization
PP_2428	GO:0016021	Tr	1	0.859833047	TRUE	integral component of membrane
PP_2428	GO:0034220	Tr	0	0.004648164	FALSE	ion transmembrane transport
PP_2428	GO:0098662	Tr	0	0.004519	FALSE	inorganic cation transmembrane transport
PP_2428	GO:0015075	Tr	0	0.090079942	FALSE	ion transmembrane transporter activity
PP_2428	GO:0006857	Tr	0	0.004322108	FALSE	oligopeptide transport
PP_2428	GO:0035673	Tr	0	0.004322108	FALSE	oligopeptide transmembrane transporter activity
PP_2428	GO:0022804	Tr	0	0.19763292	FALSE	active transmembrane transporter activity
PP_2428	GO:0022853	Tr	0	0.005460915	FALSE	active ion transmembrane transporter activity
PP_2428	GO:0005215	Tr	1	0.906350008	TRUE	transporter activity
PP_2428	GO:0051234	Tr	1	0.901159863	TRUE	establishment of localization
PP_2428	GO:0033036	Tr	0	0.004328539	FALSE	macromolecule localization
PP_2428	GO:0015293	Tr	0	0.004350101	FALSE	symporter activity
PP_2428	GO:0015291	Tr	0	0.205769168	FALSE	secondary active transmembrane transporter activity
PP_2428	GO:0031226	Tr	1	0.874140975	TRUE	intrinsic component of plasma membrane
PP_2428	GO:0110165	Tr	1	0.906213203	TRUE	cellular anatomical entity
PP_2428	GO:0015078	Tr	0	0.006405381	FALSE	proton transmembrane transporter activity
PP_2428	GO:0042886	Tr	0	0.004328539	FALSE	amide transport
PP_2428	GO:0035672	Tr	0	0.004322108	FALSE	oligopeptide transmembrane transport
PP_2428	GO:0006810	Tr	1	0.901159863	TRUE	transport
PP_2428	GO:0022890	Tr	0	0.004988991	FALSE	inorganic cation transmembrane transporter activity
PP_2428	GO:0005575	Tr	1	0.906350008	TRUE	cellular_component
PP_2428	GO:0008324	Tr	0	0.004988991	FALSE	cation transmembrane transporter activity
PP_2428	GO:0055085	Tr	0	0.294249125	FALSE	transmembrane transport
PP_2428	GO:0015294	Te	0	0.004350101	FALSE	solute:cation symporter activity
PP_2428	GO:0015318	Tr	0	0.072619105	FALSE	inorganic molecular entity transmembrane transporter activity
PP_2428	GO:0051179	Tr	1	0.901159863	TRUE	localization
PP_0344	GO:0044238	Tr	1	0.720875391	TRUE	primary metabolic process
PP_0344	GO:0065007	Tr	0	0.013280675	FALSE	biological regulation
PP_0344	GO:0008150	Tr	1	0.788116887	TRUE	biological_process
PP_0344	GO:0030335	Tr	0	0.004322108	FALSE	positive regulation of cell migration
PP_0344	GO:0007165	Tr	0	0.004975745	FALSE	signal transduction
PP_0344	GO:0032553	Tr	1	0.895375712	TRUE	ribonucleotide binding
PP_0344	GO:2000416	Tr	0	0.004322108	FALSE	regulation of eosinophil migration
PP_0344	GO:0044237	Tr	1	0.831871731	TRUE	cellular metabolic process
PP_0344	GO:0016310	Tr	0	0.013183578	FALSE	phosphorylation
PP_0344	GO:2000145	Tr	0	0.004322108	FALSE	regulation of cell motility
PP_0344	GO:0043412	Tr	0	0.013183578	FALSE	macromolecule modification
PP_0344	GO:0048518	Tr	0	0.006588299	FALSE	positive regulation of biological process
PP_0344	GO:0048584	Tr	0	0.004322108	FALSE	positive regulation of response to stimulus
PP_0344	GO:1902624	Te	0	0.004322108	FALSE	positive regulation of neutrophil migration
PP_0344	GO:0043170	Tr	1	0.391007537	FALSE	macromolecule metabolic process
PP_0344	GO:0000166	Tr	1	0.895375712	TRUE	nucleotide binding
PP_0344	GO:0071704	Te	1	0.720875391	TRUE	organic substance metabolic process
PP_0344	GO:0030554	Tr	1	0.895375712	TRUE	adenyl nucleotide binding
PP_0344	GO:0048583	Te	0	0.00600233	FALSE	regulation of response to stimulus
PP_0344	GO:0035639	Tr	1	0.895375712	TRUE	purine ribonucleoside triphosphate binding
PP_0344	GO:0005575	Tr	1	0.89341383	TRUE	cellular_component
PP_0344	GO:0009966	Tr	0	0.004463467	FALSE	regulation of signal transduction
PP_0344	GO:0043227	Te	0	0.007653379	FALSE	membrane-bounded organelle
PP_0344	GO:0043226	Tr	0	0.007986532	FALSE	organelle
PP_0344	GO:0002688	Te	0	0.004322108	FALSE	regulation of leukocyte chemotaxis
PP_0344	GO:0003824	Tr	1	0.900735345	TRUE	catalytic activity
PP_0344	GO:0009894	Tr	0	0.004839255	FALSE	regulation of catabolic process
PP_0344	GO:0009987	Tr	1	0.831871731	TRUE	cellular process
PP_0344	GO:0036211	Tr	0	0.013183578	FALSE	protein modification process
PP_0344	GO:0006793	Tr	1	0.820417919	TRUE	phosphorus metabolic process
PP_0344	GO:0097159	Tr	1	0.898133578	TRUE	organic cyclic compound binding
PP_0344	GO:0016772	Tr	1	0.788116887	TRUE	transferase activity, transferring phosphorus-containing groups
PP_0344	GO:1902531	Tr	0	0.004395635	FALSE	regulation of intracellular signal transduction
PP_0344	GO:0002685	Tr	0	0.004322108	FALSE	regulation of leukocyte migration
PP_0344	GO:2000418	Tr	0	0.004322108	FALSE	positive regulation of eosinophil migration
PP_0344	GO:1901564	Tr	0	0.013183578	FALSE	organonitrogen compound metabolic process
PP_0344	GO:1901265	Tr	1	0.898133578	TRUE	nucleoside phosphate binding
PP_0344	GO:0031974	Tr	0	0.004322108	FALSE	membrane-enclosed lumen
PP_0344	GO:1901363	Tr	1	0.898133578	TRUE	heterocyclic compound binding
PP_0344	GO:0042981	Tr	0	0.004322108	FALSE	regulation of apoptotic process
PP_0344	GO:0031982	Tr	0	0.004328539	FALSE	vesicle
PP_0344	GO:0032103	Tr	0	0.004322108	FALSE	positive regulation of response to external stimulus
PP_0344	GO:0030334	Tr	0	0.004322108	FALSE	regulation of cell migration
PP_0344	GO:0004672	Tr	0	0.333946613	FALSE	protein kinase activity
PP_0344	GO:0048522	Tr	0	0.004663676	FALSE	positive regulation of cellular process
PP_0344	GO:0043229	Tr	0	0.007986532	FALSE	intracellular organelle
PP_0344	GO:0140096	Tr	0	0.305425288	FALSE	catalytic activity, acting on a protein
PP_0344	GO:0006468	Tr	0	0.004335334	FALSE	protein phosphorylation
PP_0344	GO:0005515	Tr	0	0.006256811	FALSE	protein binding
PP_0344	GO:0050794	Tr	0	0.013280675	FALSE	regulation of cellular process
PP_0344	GO:0012501	Tr	0	0.004322108	FALSE	programmed cell death
PP_0344	GO:0031323	Te	0	0.004375287	FALSE	regulation of cellular metabolic process
PP_0344	GO:0005488	Tr	1	0.90088467	TRUE	binding
PP_0344	GO:0050789	Tr	0	0.013280675	FALSE	regulation of biological process
PP_0344	GO:0023051	Tr	0	0.004468047	FALSE	regulation of signaling
PP_0344	GO:0002687	Te	0	0.004322108	FALSE	positive regulation of leukocyte migration
PP_0344	GO:0005775	Tr	0	0.004322108	FALSE	vacuolar lumen
PP_0344	GO:0043233	Te	0	0.004322108	FALSE	organelle lumen
PP_0344	GO:0003674	Tr	1	0.900103515	TRUE	molecular_function
PP_0344	GO:0010942	Tr	0	0.004328539	FALSE	positive regulation of cell death
PP_0344	GO:0006915	Tr	0	0.004322108	FALSE	apoptotic process
PP_0344	GO:0006796	Tr	1	0.820417919	TRUE	phosphate-containing compound metabolic process
PP_0344	GO:0097367	Tr	1	0.895375712	TRUE	carbohydrate derivative binding
PP_0344	GO:0032101	Tr	0	0.004322108	FALSE	regulation of response to external stimulus
PP_0344	GO:1902622	Te	0	0.004322108	FALSE	regulation of neutrophil migration
PP_0344	GO:0043068	Tr	0	0.004328539	FALSE	positive regulation of programmed cell death
PP_0344	GO:0050921	Tr	0	0.004322108	FALSE	positive regulation of chemotaxis
PP_0344	GO:0032559	Tr	1	0.895375712	TRUE	adenyl ribonucleotide binding
PP_0344	GO:0010941	Tr	0	0.004322108	FALSE	regulation of cell death
PP_0344	GO:0036094	Tr	1	0.898133578	TRUE	small molecule binding
PP_0344	GO:0043231	Tr	0	0.006012273	FALSE	intracellular membrane-bounded organelle
PP_0344	GO:0043167	Tr	1	0.900735345	TRUE	ion binding
PP_0344	GO:0008219	Tr	0	0.004322108	FALSE	cell death
PP_0344	GO:0002690	Tr	0	0.004322108	FALSE	positive regulation of leukocyte chemotaxis
PP_0344	GO:0043168	Tr	1	0.895375712	TRUE	anion binding
PP_0344	GO:2001233	Tr	0	0.004322108	FALSE	regulation of apoptotic signaling pathway
PP_0344	GO:0010646	Tr	0	0.005802996	FALSE	regulation of cell communication
PP_0344	GO:0090022	Tr	0	0.004322108	FALSE	regulation of neutrophil chemotaxis
PP_0344	GO:0070013	Tr	0	0.004322108	FALSE	intracellular organelle lumen
PP_0344	GO:0002684	Tr	0	0.004382082	FALSE	positive regulation of immune system process
PP_0344	GO:0016740	Tr	1	0.788116887	TRUE	transferase activity
PP_0344	GO:0071622	Tr	0	0.004322108	FALSE	regulation of granulocyte chemotaxis
PP_0344	GO:0019222	Tr	0	0.004961047	FALSE	regulation of metabolic process
PP_0344	GO:0016301	Tr	0	0.788116887	TRUE	kinase activity
PP_0344	GO:0019538	Tr	0	0.013183578	FALSE	protein metabolic process
PP_0344	GO:0016773	Tr	0	0.788116887	TRUE	phosphotransferase activity, alcohol group as acceptor
PP_0344	GO:0040017	Tr	0	0.004325279	FALSE	positive regulation of locomotion
PP_0344	GO:0032555	Tr	1	0.895375712	TRUE	purine ribonucleotide binding
PP_0344	GO:0031329	Tr	0	0.004368857	FALSE	regulation of cellular catabolic process
PP_0344	GO:0071624	Tr	0	0.004322108	FALSE	positive regulation of granulocyte chemotaxis
PP_0344	GO:2000422	Tr	0	0.004322108	FALSE	regulation of eosinophil chemotaxis
PP_0344	GO:0008152	Tr	1	0.788116887	TRUE	metabolic process
PP_0344	GO:0110165	Tr	1	0.892099249	TRUE	cellular anatomical entity
PP_0344	GO:0050920	Tr	0	0.004322108	FALSE	regulation of chemotaxis
PP_0344	GO:0017076	Tr	1	0.895375712	TRUE	purine nucleotide binding
PP_0344	GO:0006807	Tr	0	0.391007537	FALSE	nitrogen compound metabolic process
PP_0344	GO:2000147	Tr	0	0.004325279	FALSE	positive regulation of cell motility
PP_0344	GO:0040012	Tr	0	0.004322108	FALSE	regulation of locomotion
PP_0344	GO:0097708	Te	0	0.004322108	FALSE	intracellular vesicle
PP_0344	GO:0043067	Tr	0	0.004322108	FALSE	regulation of programmed cell death
PP_0344	GO:0002682	Tr	0	0.004322108	FALSE	regulation of immune system process
PP_3855	GO:0071704	Q	-1	0.291594922	FALSE	organic substance metabolic process
PP_3855	GO:0044238	Q	-1	0.013369331	FALSE	primary metabolic process
PP_3855	GO:0016051	Q	-1	0.004328539	FALSE	carbohydrate biosynthetic process
PP_3855	GO:0009058	Q	-1	0.004468047	FALSE	biosynthetic process
PP_3855	GO:0008150	Q	-1	0.418803369	FALSE	biological_process
PP_3855	GO:0005975	Q	-1	0.004328539	FALSE	carbohydrate metabolic process
PP_3855	GO:0019685	Q	-1	0.004328539	FALSE	photosynthesis, dark reaction
PP_3855	GO:1901576	Q	-1	0.004468047	FALSE	organic substance biosynthetic process
PP_3855	GO:0008152	Q	-1	0.337892389	FALSE	metabolic process
PP_5488	GO:0012506	Q	-1	0.004416719	FALSE	vesicle membrane
PP_5488	GO:0031300	Q	-1	0.004416719	FALSE	intrinsic component of organelle membrane
PP_5488	GO:0002376	Q	-1	0.005033099	FALSE	immune system process
PP_5488	GO:0050896	Q	-1	0.007584572	FALSE	response to stimulus
PP_5488	GO:0030666	Q	-1	0.004416719	FALSE	endocytic vesicle membrane
PP_5488	GO:0005575	Q	-1	0.294574047	FALSE	cellular_component
PP_5488	GO:0016020	Q	-1	0.00858234	FALSE	membrane
PP_5488	GO:0008150	Q	-1	0.30623881	FALSE	biological_process
PP_5488	GO:0031227	Q	-1	0.004416719	FALSE	intrinsic component of endoplasmic reticulum membrane
PP_5488	GO:0031224	Q	-1	0.01003875	FALSE	intrinsic component of membrane
PP_5488	GO:0016021	Q	-1	0.004405559	FALSE	integral component of membrane
PP_5488	GO:0030176	Q	-1	0.004416719	FALSE	integral component of endoplasmic reticulum membrane
PP_5488	GO:0031301	Q	-1	0.004416719	FALSE	integral component of organelle membrane
PP_5488	GO:0030659	Q	-1	0.004416719	FALSE	cytoplasmic vesicle membrane
PP_5488	GO:0031090	Q	-1	0.004416719	FALSE	organelle membrane
PP_5488	GO:0110165	Q	-1	0.294574047	FALSE	cellular anatomical entity
PP_5488	GO:0098588	Q	-1	0.004416719	FALSE	bounding membrane of organelle
PP_1822	GO:0051536	Te	0	0.00445561	FALSE	iron-sulfur cluster binding
PP_1822	GO:0006811	Tr	0	0.004322108	FALSE	ion transport
PP_1822	GO:0043226	Tr	1	0.718081662	TRUE	organelle
PP_1822	GO:0008150	Tr	1	0.890203393	TRUE	biological_process
PP_1822	GO:0003824	Tr	1	0.90158308	TRUE	catalytic activity
PP_1822	GO:0005488	Tr	0	0.044350627	FALSE	binding
PP_1822	GO:0070013	Tr	0	0.004322108	FALSE	intracellular organelle lumen
PP_1822	GO:0016667	Tr	1	0.90227321	TRUE	oxidoreductase activity, acting on a sulfur group of donors
PP_1822	GO:0022857	Tr	0	0.004322108	FALSE	transmembrane transporter activity
PP_1822	GO:0043233	Tr	0	0.004322108	FALSE	organelle lumen
PP_1822	GO:0003674	Tr	1	0.904872027	TRUE	molecular_function
PP_1822	GO:0031967	Te	0	0.004322108	FALSE	organelle envelope
PP_1822	GO:0015035	Tr	0	0.331411468	FALSE	protein-disulfide reductase activity
PP_1822	GO:0009532	Tr	0	0.004322108	FALSE	plastid stroma
PP_1822	GO:0022804	Tr	0	0.004322108	FALSE	active transmembrane transporter activity
PP_1822	GO:0051179	Tr	0	0.004322108	FALSE	localization
PP_1822	GO:0031974	Te	0	0.004322108	FALSE	membrane-enclosed lumen
PP_1822	GO:0009526	Tr	0	0.004322108	FALSE	plastid envelope
PP_1822	GO:0005215	Te	0	0.004322108	FALSE	transporter activity
PP_1822	GO:0051234	Tr	0	0.004322108	FALSE	establishment of localization
PP_1822	GO:0015291	Tr	0	0.004322108	FALSE	secondary active transmembrane transporter activity
PP_1822	GO:0015036	Tr	1	0.902446826	TRUE	disulfide oxidoreductase activity
PP_1822	GO:0110165	Tr	1	0.859036449	TRUE	cellular anatomical entity
PP_1822	GO:0016491	Tr	1	0.90230228	TRUE	oxidoreductase activity
PP_1822	GO:0031975	Tr	0	0.004322108	FALSE	envelope
PP_1822	GO:0043169	Tr	0	0.006706525	FALSE	cation binding
PP_1822	GO:0006810	Te	0	0.004322108	FALSE	transport
PP_1822	GO:0005575	Te	1	0.829124694	TRUE	cellular_component
PP_1822	GO:0009536	Tr	0	0.004322108	FALSE	plastid
PP_1822	GO:0051540	Tr	0	0.005131769	FALSE	metal cluster binding
PP_1822	GO:0043231	Tr	0	0.718081662	TRUE	intracellular membrane-bounded organelle
PP_1822	GO:0043229	Tr	1	0.718081662	TRUE	intracellular organelle
PP_1822	GO:0043167	Tr	0	0.030113654	FALSE	ion binding
PP_1822	GO:0043227	Tr	1	0.718081662	TRUE	membrane-bounded organelle
PP_1822	GO:0140096	Tr	1	0.902087146	TRUE	catalytic activity, acting on a protein
PP_5707	GO:0065007	Q	-1	0.004328539	FALSE	biological regulation
PP_5707	GO:0043226	Q	-1	0.007920046	FALSE	organelle
PP_5707	GO:0050801	Q	-1	0.004322108	FALSE	ion homeostasis
PP_5707	GO:0016724	Q	-1	0.004322108	FALSE	oxidoreductase activity, acting on metal ions, oxygen as acceptor
PP_5707	GO:0008150	Q	-1	0.30519987	FALSE	biological_process
PP_5707	GO:0003824	Q	-1	0.004322108	FALSE	catalytic activity
PP_5707	GO:0019725	Q	-1	0.004322108	FALSE	cellular homeostasis
PP_5707	GO:0005488	Q	-1	0.004484608	FALSE	binding
PP_5707	GO:0030003	Q	-1	0.004322108	FALSE	cellular cation homeostasis
PP_5707	GO:0009987	Q	-1	0.254995379	FALSE	cellular process
PP_5707	GO:0055072	Q	-1	0.004322108	FALSE	iron ion homeostasis
PP_5707	GO:0003674	Q	-1	0.260822544	FALSE	molecular_function
PP_5707	GO:0055082	Q	-1	0.004322108	FALSE	cellular chemical homeostasis
PP_5707	GO:0048878	Q	-1	0.004322108	FALSE	chemical homeostasis
PP_5707	GO:0055065	Q	-1	0.004322108	FALSE	metal ion homeostasis
PP_5707	GO:0006873	Q	-1	0.004322108	FALSE	cellular ion homeostasis
PP_5707	GO:0051179	Q	-1	0.004322108	FALSE	localization
PP_5707	GO:0055076	Q	-1	0.004322108	FALSE	transition metal ion homeostasis
PP_5707	GO:0051234	Q	-1	0.004322108	FALSE	establishment of localization
PP_5707	GO:0042592	Q	-1	0.004322108	FALSE	homeostatic process
PP_5707	GO:0046916	Q	-1	0.004322108	FALSE	cellular transition metal ion homeostasis
PP_5707	GO:0110165	Q	-1	0.174865118	FALSE	cellular anatomical entity
PP_5707	GO:0016491	Q	-1	0.004322108	FALSE	oxidoreductase activity
PP_5707	GO:0055080	Q	-1	0.004322108	FALSE	cation homeostasis
PP_5707	GO:0006875	Q	-1	0.004322108	FALSE	cellular metal ion homeostasis
PP_5707	GO:0016722	Q	-1	0.004322108	FALSE	oxidoreductase activity, acting on metal ions
PP_5707	GO:0043169	Q	-1	0.004476436	FALSE	cation binding
PP_5707	GO:0006810	Q	-1	0.004322108	FALSE	transport
PP_5707	GO:0043228	Q	-1	0.006376013	FALSE	non-membrane-bounded organelle
PP_5707	GO:0005575	Q	-1	0.254995379	FALSE	cellular_component
PP_5707	GO:0043232	Q	-1	0.006376013	FALSE	intracellular non-membrane-bounded organelle
PP_5707	GO:0098771	Q	-1	0.004322108	FALSE	inorganic ion homeostasis
PP_5707	GO:0043229	Q	-1	0.007920046	FALSE	intracellular organelle
PP_5707	GO:0043167	Q	-1	0.004395635	FALSE	ion binding
PP_5707	GO:0065008	Q	-1	0.004322108	FALSE	regulation of biological quality
PP_2222	GO:0016667	Q	-1	0.248449991	FALSE	oxidoreductase activity, acting on a sulfur group of donors
PP_2222	GO:0003674	Q	-1	0.805619916	TRUE	molecular_function
PP_2222	GO:0003824	Q	-1	0.372767	FALSE	catalytic activity
PP_2222	GO:0015036	Q	-1	0.212641623	FALSE	disulfide oxidoreductase activity
PP_2222	GO:0016209	Q	-1	0.004322108	FALSE	antioxidant activity
PP_2222	GO:0016684	Q	-1	0.004322108	FALSE	oxidoreductase activity, acting on peroxide as acceptor
PP_2222	GO:0140096	Q	-1	0.229555021	FALSE	catalytic activity, acting on a protein
PP_2222	GO:0016491	Q	-1	0.288095353	FALSE	oxidoreductase activity
PP_2821	GO:0022803	Q	-1	0.004322108	FALSE	passive transmembrane transporter activity
PP_2821	GO:0022836	Q	-1	0.004322108	FALSE	gated channel activity
PP_2821	GO:0015267	Q	-1	0.004322108	FALSE	channel activity
PP_2821	GO:0005216	Q	-1	0.004335334	FALSE	ion channel activity
PP_2821	GO:0022857	Q	-1	0.004328539	FALSE	transmembrane transporter activity
PP_2821	GO:0003674	Q	-1	0.860926091	TRUE	molecular_function
PP_2821	GO:0016020	Q	-1	0.004322108	FALSE	membrane
PP_2821	GO:0005575	Q	-1	0.549872598	TRUE	cellular_component
PP_2821	GO:0005215	Q	-1	0.004328539	FALSE	transporter activity
PP_2821	GO:0022834	Q	-1	0.004335334	FALSE	ligand-gated channel activity
PP_2821	GO:0110165	Q	-1	0.535534586	TRUE	cellular anatomical entity
PP_2821	GO:0015075	Q	-1	0.004328539	FALSE	ion transmembrane transporter activity
PP_2821	GO:0015318	Q	-1	0.004322108	FALSE	inorganic molecular entity transmembrane transporter activity
PP_3877	GO:0044238	Q	-1	0.013264379	FALSE	primary metabolic process
PP_3877	GO:0008150	Q	-1	0.031582101	FALSE	biological_process
PP_3877	GO:0003824	Q	-1	0.264057152	FALSE	catalytic activity
PP_3877	GO:0005488	Q	-1	0.028149853	FALSE	binding
PP_3877	GO:0009987	Q	-1	0.028866109	FALSE	cellular process
PP_3877	GO:0097159	Q	-1	0.01328853	FALSE	organic cyclic compound binding
PP_3877	GO:0003674	Q	-1	0.310575194	FALSE	molecular_function
PP_3877	GO:0044237	Q	-1	0.025728151	FALSE	cellular metabolic process
PP_3877	GO:1901265	Q	-1	0.005687649	FALSE	nucleoside phosphate binding
PP_3877	GO:1901363	Q	-1	0.01328853	FALSE	heterocyclic compound binding
PP_3877	GO:0008152	Q	-1	0.029214036	FALSE	metabolic process
PP_3877	GO:0071704	Q	-1	0.027935909	FALSE	organic substance metabolic process
PP_3877	GO:0006807	Q	-1	0.009512183	FALSE	nitrogen compound metabolic process
PP_3877	GO:0036094	Q	-1	0.006399815	FALSE	small molecule binding
PP_3877	GO:0043167	Q	-1	0.004545025	FALSE	ion binding
PP_0891	GO:0003674	Q	-1	0.845586397	TRUE	molecular_function
PP_0891	GO:0016829	Q	-1	0.004821538	FALSE	lyase activity
PP_0891	GO:0016830	Q	-1	0.004821538	FALSE	carbon-carbon lyase activity
PP_0891	GO:0003824	Q	-1	0.513991302	TRUE	catalytic activity
PP_2525	GO:0044238	Tr	0	0.252569477	FALSE	primary metabolic process
PP_2525	GO:0035251	Tr	0	0.004322108	FALSE	UDP-glucosyltransferase activity
PP_2525	GO:0009311	Tr	0	0.004322108	FALSE	oligosaccharide metabolic process
PP_2525	GO:0008150	Te	0	0.81101734	TRUE	biological_process
PP_2525	GO:0003824	Tr	0	0.382141747	FALSE	catalytic activity
PP_2525	GO:0046527	Tr	0	0.004322108	FALSE	glucosyltransferase activity
PP_2525	GO:0005488	Tr	1	0.892379377	TRUE	binding
PP_2525	GO:0044262	Tr	0	0.004335334	FALSE	cellular carbohydrate metabolic process
PP_2525	GO:1901576	Tr	0	0.00785653	FALSE	organic substance biosynthetic process
PP_2525	GO:0009987	Tr	0	0.385926848	FALSE	cellular process
PP_2525	GO:0097159	Tr	1	0.897989122	TRUE	organic cyclic compound binding
PP_2525	GO:0005991	Tr	0	0.004342514	FALSE	trehalose metabolic process
PP_2525	GO:0016051	Tr	0	0.004322108	FALSE	carbohydrate biosynthetic process
PP_2525	GO:0034637	Tr	0	0.004322108	FALSE	cellular carbohydrate biosynthetic process
PP_2525	GO:0003674	Tr	1	0.894424092	TRUE	molecular_function
PP_2525	GO:0016740	Tr	0	0.008075204	FALSE	transferase activity
PP_2525	GO:0044249	Tr	0	0.007013203	FALSE	cellular biosynthetic process
PP_2525	GO:0016757	Te	0	0.004328539	FALSE	glycosyltransferase activity
PP_2525	GO:0044237	Tr	0	0.140411732	FALSE	cellular metabolic process
PP_2525	GO:1901265	Tr	1	0.900090106	TRUE	nucleoside phosphate binding
PP_2525	GO:0046351	Tr	0	0.004342514	FALSE	disaccharide biosynthetic process
PP_2525	GO:0009058	Tr	0	0.00785653	FALSE	biosynthetic process
PP_2525	GO:0005984	Tr	0	0.004342514	FALSE	disaccharide metabolic process
PP_2525	GO:1901363	Tr	1	0.897989122	TRUE	heterocyclic compound binding
PP_2525	GO:0016758	Tr	0	0.004322108	FALSE	hexosyltransferase activity
PP_2525	GO:0008152	Tr	0	0.317777641	FALSE	metabolic process
PP_2525	GO:0071704	Te	0	0.411515218	FALSE	organic substance metabolic process
PP_2525	GO:0043169	Tr	0	0.026226289	FALSE	cation binding
PP_2525	GO:0036094	Tr	1	0.900090106	TRUE	small molecule binding
PP_2525	GO:0005975	Tr	0	0.004948216	FALSE	carbohydrate metabolic process
PP_2525	GO:0043167	Tr	1	0.900301319	TRUE	ion binding
PP_2525	GO:0009312	Tr	0	0.004342514	FALSE	oligosaccharide biosynthetic process
PP_2525	GO:0008194	Tr	0	0.004322108	FALSE	UDP-glycosyltransferase activity
PP_3520	GO:0019867	Q	-1	0.322645496	FALSE	outer membrane
PP_3520	GO:0016020	Q	-1	0.325790405	FALSE	membrane
PP_3520	GO:0005575	Q	-1	0.61521661	TRUE	cellular_component
PP_3520	GO:0008150	Q	-1	0.318906668	FALSE	biological_process
PP_3520	GO:0031224	Q	-1	0.04098112	FALSE	intrinsic component of membrane
PP_3520	GO:0110165	Q	-1	0.61521661	TRUE	cellular anatomical entity
PP_3520	GO:0009987	Q	-1	0.058736762	FALSE	cellular process
PP_5566	GO:0044238	Q	-1	0.365257862	FALSE	primary metabolic process
PP_5566	GO:0065007	Q	-1	0.014225935	FALSE	biological regulation
PP_5566	GO:1901565	Q	-1	0.004322108	FALSE	organonitrogen compound catabolic process
PP_5566	GO:0008150	Q	-1	0.753884499	TRUE	biological_process
PP_5566	GO:0044248	Q	-1	0.004322108	FALSE	cellular catabolic process
PP_5566	GO:0009893	Q	-1	0.004328539	FALSE	positive regulation of metabolic process
PP_5566	GO:0006508	Q	-1	0.004328539	FALSE	proteolysis
PP_5566	GO:0019899	Q	-1	0.004322108	FALSE	enzyme binding
PP_5566	GO:0010648	Q	-1	0.004322108	FALSE	negative regulation of cell communication
PP_5566	GO:0099177	Q	-1	0.004322108	FALSE	regulation of trans-synaptic signaling
PP_5566	GO:0010604	Q	-1	0.004328539	FALSE	positive regulation of macromolecule metabolic process
PP_5566	GO:0044237	Q	-1	0.38504466	FALSE	cellular metabolic process
PP_5566	GO:0007010	Q	-1	0.004322108	FALSE	cytoskeleton organization
PP_5566	GO:0006996	Q	-1	0.004328539	FALSE	organelle organization
PP_5566	GO:0043412	Q	-1	0.004328539	FALSE	macromolecule modification
PP_5566	GO:0048518	Q	-1	0.00449752	FALSE	positive regulation of biological process
PP_5566	GO:0009968	Q	-1	0.004322108	FALSE	negative regulation of signal transduction
PP_5566	GO:0023057	Q	-1	0.004322108	FALSE	negative regulation of signaling
PP_5566	GO:0051259	Q	-1	0.004322108	FALSE	protein complex oligomerization
PP_5566	GO:0043170	Q	-1	0.231831445	FALSE	macromolecule metabolic process
PP_5566	GO:0071704	Q	-1	0.361967973	FALSE	organic substance metabolic process
PP_5566	GO:0048583	Q	-1	0.004328539	FALSE	regulation of response to stimulus
PP_5566	GO:0043933	Q	-1	0.004350101	FALSE	protein-containing complex organization
PP_5566	GO:0005575	Q	-1	0.725314341	TRUE	cellular_component
PP_5566	GO:1990234	Q	-1	0.004335334	FALSE	transferase complex
PP_5566	GO:0009966	Q	-1	0.004322108	FALSE	regulation of signal transduction
PP_5566	GO:0044265	Q	-1	0.004322108	FALSE	cellular macromolecule catabolic process
PP_5566	GO:0023056	Q	-1	0.004322108	FALSE	positive regulation of signaling
PP_5566	GO:0060255	Q	-1	0.008230933	FALSE	regulation of macromolecule metabolic process
PP_5566	GO:0140535	Q	-1	0.004328539	FALSE	intracellular protein-containing complex
PP_5566	GO:0009987	Q	-1	0.626451314	TRUE	cellular process
PP_5566	GO:0036211	Q	-1	0.004328539	FALSE	protein modification process
PP_5566	GO:1902531	Q	-1	0.004322108	FALSE	regulation of intracellular signal transduction
PP_5566	GO:0051056	Q	-1	0.004322108	FALSE	regulation of small GTPase mediated signal transduction
PP_5566	GO:0006511	Q	-1	0.004322108	FALSE	ubiquitin-dependent protein catabolic process
PP_5566	GO:1901564	Q	-1	0.008770817	FALSE	organonitrogen compound metabolic process
PP_5566	GO:0070647	Q	-1	0.004322108	FALSE	protein modification by small protein conjugation or removal
PP_5566	GO:0051052	Q	-1	0.004322108	FALSE	regulation of DNA metabolic process
PP_5566	GO:0097435	Q	-1	0.004322108	FALSE	supramolecular fiber organization
PP_5566	GO:0009056	Q	-1	0.004322108	FALSE	catabolic process
PP_5566	GO:0010498	Q	-1	0.004322108	FALSE	proteasomal protein catabolic process
PP_5566	GO:0045935	Q	-1	0.004322108	FALSE	positive regulation of nucleobase-containing compound metabolic process
PP_5566	GO:0048522	Q	-1	0.004405559	FALSE	positive regulation of cellular process
PP_5566	GO:0005515	Q	-1	0.005200295	FALSE	protein binding
PP_5566	GO:0050794	Q	-1	0.013183578	FALSE	regulation of cellular process
PP_5566	GO:0080090	Q	-1	0.005964786	FALSE	regulation of primary metabolic process
PP_5566	GO:0031323	Q	-1	0.005714428	FALSE	regulation of cellular metabolic process
PP_5566	GO:0005488	Q	-1	0.712596158	TRUE	binding
PP_5566	GO:0050789	Q	-1	0.013230327	FALSE	regulation of biological process
PP_5566	GO:0032446	Q	-1	0.004322108	FALSE	protein modification by small protein conjugation
PP_5566	GO:0023051	Q	-1	0.004322108	FALSE	regulation of signaling
PP_5566	GO:1902532	Q	-1	0.004322108	FALSE	negative regulation of intracellular signal transduction
PP_5566	GO:0065003	Q	-1	0.004322108	FALSE	protein-containing complex assembly
PP_5566	GO:0003674	Q	-1	0.755768736	TRUE	molecular_function
PP_5566	GO:0071840	Q	-1	0.004947235	FALSE	cellular component organization or biogenesis
PP_5566	GO:0051171	Q	-1	0.005964786	FALSE	regulation of nitrogen compound metabolic process
PP_5566	GO:0046578	Q	-1	0.004322108	FALSE	regulation of Ras protein signal transduction
PP_5566	GO:0048585	Q	-1	0.004322108	FALSE	negative regulation of response to stimulus
PP_5566	GO:0022607	Q	-1	0.004835513	FALSE	cellular component assembly
PP_5566	GO:0050804	Q	-1	0.004322108	FALSE	modulation of chemical synaptic transmission
PP_5566	GO:0016043	Q	-1	0.0046587	FALSE	cellular component organization
PP_5566	GO:0048519	Q	-1	0.00467095	FALSE	negative regulation of biological process
PP_5566	GO:0051054	Q	-1	0.004322108	FALSE	positive regulation of DNA metabolic process
PP_5566	GO:0032991	Q	-1	0.31303114	FALSE	protein-containing complex
PP_5566	GO:0000151	Q	-1	0.004322108	FALSE	ubiquitin ligase complex
PP_5566	GO:0048870	Q	-1	0.004402066	FALSE	cell motility
PP_5566	GO:0031461	Q	-1	0.004322108	FALSE	cullin-RING ubiquitin ligase complex
PP_5566	GO:0044260	Q	-1	0.00579331	FALSE	cellular macromolecule metabolic process
PP_5566	GO:0010647	Q	-1	0.004322108	FALSE	positive regulation of cell communication
PP_5566	GO:0009057	Q	-1	0.004322108	FALSE	macromolecule catabolic process
PP_5566	GO:0048523	Q	-1	0.004454136	FALSE	negative regulation of cellular process
PP_5566	GO:0031325	Q	-1	0.004350101	FALSE	positive regulation of cellular metabolic process
PP_5566	GO:0051020	Q	-1	0.004322108	FALSE	GTPase binding
PP_5566	GO:0010646	Q	-1	0.004328539	FALSE	regulation of cell communication
PP_5566	GO:0006275	Q	-1	0.004322108	FALSE	regulation of DNA replication
PP_5566	GO:0043632	Q	-1	0.004322108	FALSE	modification-dependent macromolecule catabolic process
PP_5566	GO:1902494	Q	-1	0.004645946	FALSE	catalytic complex
PP_5566	GO:0019222	Q	-1	0.008230933	FALSE	regulation of metabolic process
PP_5566	GO:0019538	Q	-1	0.008020584	FALSE	protein metabolic process
PP_5566	GO:1901575	Q	-1	0.004335334	FALSE	organic substance catabolic process
PP_5566	GO:0051603	Q	-1	0.004322108	FALSE	proteolysis involved in protein catabolic process
PP_5566	GO:0051173	Q	-1	0.004335334	FALSE	positive regulation of nitrogen compound metabolic process
PP_5566	GO:0008152	Q	-1	0.384975351	FALSE	metabolic process
PP_5566	GO:0110165	Q	-1	0.686051355	TRUE	cellular anatomical entity
PP_5566	GO:0030163	Q	-1	0.004322108	FALSE	protein catabolic process
PP_5566	GO:0019219	Q	-1	0.004961524	FALSE	regulation of nucleobase-containing compound metabolic process
PP_5566	GO:0019941	Q	-1	0.004322108	FALSE	modification-dependent protein catabolic process
PP_5566	GO:0006807	Q	-1	0.284173327	FALSE	nitrogen compound metabolic process
PP_2115	GO:0005942	Q	-1	0.004322108	FALSE	phosphatidylinositol 3-kinase complex
PP_2115	GO:0006661	Q	-1	0.004322108	FALSE	phosphatidylinositol biosynthetic process
PP_2115	GO:0044238	Q	-1	0.0051517	FALSE	primary metabolic process
PP_2115	GO:0006650	Q	-1	0.004322108	FALSE	glycerophospholipid metabolic process
PP_2115	GO:0005515	Q	-1	0.009200163	FALSE	protein binding
PP_2115	GO:0044248	Q	-1	0.004322108	FALSE	cellular catabolic process
PP_2115	GO:0008150	Q	-1	0.324409764	FALSE	biological_process
PP_2115	GO:0006644	Q	-1	0.004322108	FALSE	phospholipid metabolic process
PP_2115	GO:0005488	Q	-1	0.214943157	FALSE	binding
PP_2115	GO:1901576	Q	-1	0.004385002	FALSE	organic substance biosynthetic process
PP_2115	GO:0009987	Q	-1	0.284175957	FALSE	cellular process
PP_2115	GO:0008610	Q	-1	0.004322108	FALSE	lipid biosynthetic process
PP_2115	GO:1902494	Q	-1	0.004322108	FALSE	catalytic complex
PP_2115	GO:0098588	Q	-1	0.004328539	FALSE	bounding membrane of organelle
PP_2115	GO:0006793	Q	-1	0.004328539	FALSE	phosphorus metabolic process
PP_2115	GO:0046488	Q	-1	0.004322108	FALSE	phosphatidylinositol metabolic process
PP_2115	GO:0006629	Q	-1	0.004322108	FALSE	lipid metabolic process
PP_2115	GO:0003674	Q	-1	0.277108163	FALSE	molecular_function
PP_2115	GO:0016020	Q	-1	0.005851778	FALSE	membrane
PP_2115	GO:0045017	Q	-1	0.004322108	FALSE	glycerolipid biosynthetic process
PP_2115	GO:0044249	Q	-1	0.004405559	FALSE	cellular biosynthetic process
PP_2115	GO:0044237	Q	-1	0.004801328	FALSE	cellular metabolic process
PP_2115	GO:0006796	Q	-1	0.004328539	FALSE	phosphate-containing compound metabolic process
PP_2115	GO:0044255	Q	-1	0.004322108	FALSE	cellular lipid metabolic process
PP_2115	GO:0098796	Q	-1	0.004536995	FALSE	membrane protein complex
PP_2115	GO:0032991	Q	-1	0.010218428	FALSE	protein-containing complex
PP_2115	GO:0006914	Q	-1	0.004322108	FALSE	autophagy
PP_2115	GO:0009058	Q	-1	0.004385002	FALSE	biosynthetic process
PP_2115	GO:0035032	Q	-1	0.004322108	FALSE	phosphatidylinositol 3-kinase complex, class III
PP_2115	GO:0009056	Q	-1	0.004322108	FALSE	catabolic process
PP_2115	GO:0046474	Q	-1	0.004322108	FALSE	glycerophospholipid biosynthetic process
PP_2115	GO:0046486	Q	-1	0.004322108	FALSE	glycerolipid metabolic process
PP_2115	GO:0090407	Q	-1	0.004322108	FALSE	organophosphate biosynthetic process
PP_2115	GO:0031090	Q	-1	0.004490246	FALSE	organelle membrane
PP_2115	GO:0110165	Q	-1	0.293560819	FALSE	cellular anatomical entity
PP_2115	GO:0008152	Q	-1	0.005028036	FALSE	metabolic process
PP_2115	GO:0071704	Q	-1	0.004834861	FALSE	organic substance metabolic process
PP_2115	GO:0005575	Q	-1	0.331143327	FALSE	cellular_component
PP_2115	GO:0008654	Q	-1	0.004322108	FALSE	phospholipid biosynthetic process
PP_2115	GO:1990234	Q	-1	0.004322108	FALSE	transferase complex
PP_2115	GO:0061695	Q	-1	0.004322108	FALSE	transferase complex, transferring phosphorus-containing groups
PP_2115	GO:0061919	Q	-1	0.004322108	FALSE	process utilizing autophagic mechanism
PP_2115	GO:0019637	Q	-1	0.004328539	FALSE	organophosphate metabolic process
PP_5432	GO:0043648	Q	-1	0.004328539	FALSE	dicarboxylic acid metabolic process
PP_5432	GO:0044238	Q	-1	0.004430902	FALSE	primary metabolic process
PP_5432	GO:0043436	Q	-1	0.004328539	FALSE	oxoacid metabolic process
PP_5432	GO:0016866	Q	-1	0.004328539	FALSE	intramolecular transferase activity
PP_5432	GO:0016829	Q	-1	0.004322108	FALSE	lyase activity
PP_5432	GO:0019438	Q	-1	0.004342514	FALSE	aromatic compound biosynthetic process
PP_5432	GO:0044281	Q	-1	0.004328539	FALSE	small molecule metabolic process
PP_5432	GO:0008150	Q	-1	0.015800531	FALSE	biological_process
PP_5432	GO:0003824	Q	-1	0.004342514	FALSE	catalytic activity
PP_5432	GO:1901576	Q	-1	0.004416041	FALSE	organic substance biosynthetic process
PP_5432	GO:0009987	Q	-1	0.007460805	FALSE	cellular process
PP_5432	GO:0016765	Q	-1	0.004322108	FALSE	transferase activity, transferring alkyl or aryl (other than methyl) groups
PP_5432	GO:0016053	Q	-1	0.004328539	FALSE	organic acid biosynthetic process
PP_5432	GO:0046394	Q	-1	0.004328539	FALSE	carboxylic acid biosynthetic process
PP_5432	GO:0003674	Q	-1	0.343013117	FALSE	molecular_function
PP_5432	GO:0016830	Q	-1	0.004322108	FALSE	carbon-carbon lyase activity
PP_5432	GO:0016740	Q	-1	0.004322108	FALSE	transferase activity
PP_5432	GO:0044283	Q	-1	0.004339903	FALSE	small molecule biosynthetic process
PP_5432	GO:0044249	Q	-1	0.00548783	FALSE	cellular biosynthetic process
PP_5432	GO:1901564	Q	-1	0.00439685	FALSE	organonitrogen compound metabolic process
PP_5432	GO:0044237	Q	-1	0.004385002	FALSE	cellular metabolic process
PP_5432	GO:1901362	Q	-1	0.004342514	FALSE	organic cyclic compound biosynthetic process
PP_5432	GO:0009058	Q	-1	0.004416041	FALSE	biosynthetic process
PP_5432	GO:0006520	Q	-1	0.004328539	FALSE	cellular amino acid metabolic process
PP_5432	GO:0006725	Q	-1	0.004361832	FALSE	cellular aromatic compound metabolic process
PP_5432	GO:0016853	Q	-1	0.004328539	FALSE	isomerase activity
PP_5432	GO:0046417	Q	-1	0.004322108	FALSE	chorismate metabolic process
PP_5432	GO:0008152	Q	-1	0.005007497	FALSE	metabolic process
PP_5432	GO:0071704	Q	-1	0.004394997	FALSE	organic substance metabolic process
PP_5432	GO:0006807	Q	-1	0.004350101	FALSE	nitrogen compound metabolic process
PP_5432	GO:0006082	Q	-1	0.004328539	FALSE	organic acid metabolic process
PP_5432	GO:0043650	Q	-1	0.004322108	FALSE	dicarboxylic acid biosynthetic process
PP_5432	GO:1901360	Q	-1	0.004361832	FALSE	organic cyclic compound metabolic process
PP_5432	GO:0009072	Q	-1	0.004328539	FALSE	aromatic amino acid family metabolic process
PP_5432	GO:0019752	Q	-1	0.004328539	FALSE	carboxylic acid metabolic process
PP_5432	GO:1901566	Q	-1	0.004476436	FALSE	organonitrogen compound biosynthetic process
PP_1030	GO:0044238	Q	-1	0.45633034	TRUE	primary metabolic process
PP_1030	GO:0043436	Q	-1	0.00493397	FALSE	oxoacid metabolic process
PP_1030	GO:0009064	Q	-1	0.004322108	FALSE	glutamine family amino acid metabolic process
PP_1030	GO:0046349	Q	-1	0.004322108	FALSE	amino sugar biosynthetic process
PP_1030	GO:0055086	Q	-1	0.005076457	FALSE	nucleobase-containing small molecule metabolic process
PP_1030	GO:0044281	Q	-1	0.006554143	FALSE	small molecule metabolic process
PP_1030	GO:0019438	Q	-1	0.00562256	FALSE	aromatic compound biosynthetic process
PP_1030	GO:0008150	Q	-1	0.822987566	TRUE	biological_process
PP_1030	GO:0018130	Q	-1	0.004350101	FALSE	heterocycle biosynthetic process
PP_1030	GO:0003824	Q	-1	0.490088818	TRUE	catalytic activity
PP_1030	GO:0034641	Q	-1	0.311434468	FALSE	cellular nitrogen compound metabolic process
PP_1030	GO:0005488	Q	-1	0.757643849	TRUE	binding
PP_1030	GO:0043413	Q	-1	0.004322108	FALSE	macromolecule glycosylation
PP_1030	GO:0006486	Q	-1	0.004322108	FALSE	protein glycosylation
PP_1030	GO:1901576	Q	-1	0.197526616	FALSE	organic substance biosynthetic process
PP_1030	GO:0006040	Q	-1	0.004322108	FALSE	amino sugar metabolic process
PP_1030	GO:0009987	Q	-1	0.761072104	TRUE	cellular process
PP_1030	GO:0036211	Q	-1	0.004322108	FALSE	protein modification process
PP_1030	GO:0006793	Q	-1	0.004394997	FALSE	phosphorus metabolic process
PP_1030	GO:0009226	Q	-1	0.004322108	FALSE	nucleotide-sugar biosynthetic process
PP_1030	GO:0003674	Q	-1	0.872885939	TRUE	molecular_function
PP_1030	GO:0016740	Q	-1	0.005891801	FALSE	transferase activity
PP_1030	GO:0070085	Q	-1	0.004322108	FALSE	glycosylation
PP_1030	GO:0044249	Q	-1	0.197526616	FALSE	cellular biosynthetic process
PP_1030	GO:1901564	Q	-1	0.216726053	FALSE	organonitrogen compound metabolic process
PP_1030	GO:0019538	Q	-1	0.004906339	FALSE	protein metabolic process
PP_1030	GO:0016769	Q	-1	0.004322108	FALSE	transferase activity, transferring nitrogenous groups
PP_1030	GO:0044237	Q	-1	0.494925869	TRUE	cellular metabolic process
PP_1030	GO:0006796	Q	-1	0.004394997	FALSE	phosphate-containing compound metabolic process
PP_1030	GO:0009225	Q	-1	0.004322108	FALSE	nucleotide-sugar metabolic process
PP_1030	GO:1901362	Q	-1	0.004350101	FALSE	organic cyclic compound biosynthetic process
PP_1030	GO:1901605	Q	-1	0.006553697	FALSE	alpha-amino acid metabolic process
PP_1030	GO:0046483	Q	-1	0.242665124	FALSE	heterocycle metabolic process
PP_1030	GO:0043412	Q	-1	0.004322108	FALSE	macromolecule modification
PP_1030	GO:0009058	Q	-1	0.197526616	FALSE	biosynthetic process
PP_1030	GO:1901135	Q	-1	0.004674956	FALSE	carbohydrate derivative metabolic process
PP_1030	GO:0006520	Q	-1	0.004439611	FALSE	cellular amino acid metabolic process
PP_1030	GO:0006725	Q	-1	0.433149742	FALSE	cellular aromatic compound metabolic process
PP_1030	GO:0044271	Q	-1	0.010975931	FALSE	cellular nitrogen compound biosynthetic process
PP_1030	GO:0070548	Q	-1	0.004322108	FALSE	L-glutamine aminotransferase activity
PP_1030	GO:0008152	Q	-1	0.492114733	TRUE	metabolic process
PP_1030	GO:0110165	Q	-1	0.371998732	FALSE	cellular anatomical entity
PP_1030	GO:0043170	Q	-1	0.008736765	FALSE	macromolecule metabolic process
PP_1030	GO:0006047	Q	-1	0.004322108	FALSE	UDP-N-acetylglucosamine metabolic process
PP_1030	GO:0006139	Q	-1	0.114678994	FALSE	nucleobase-containing compound metabolic process
PP_1030	GO:0034654	Q	-1	0.00458092	FALSE	nucleobase-containing compound biosynthetic process
PP_1030	GO:0071704	Q	-1	0.526512423	TRUE	organic substance metabolic process
PP_1030	GO:0006807	Q	-1	0.412859151	FALSE	nitrogen compound metabolic process
PP_1030	GO:0006082	Q	-1	0.005109447	FALSE	organic acid metabolic process
PP_1030	GO:0005575	Q	-1	0.368252333	FALSE	cellular_component
PP_1030	GO:0008483	Q	-1	0.004322108	FALSE	transaminase activity
PP_1030	GO:1901137	Q	-1	0.00439685	FALSE	carbohydrate derivative biosynthetic process
PP_1030	GO:0019752	Q	-1	0.004366591	FALSE	carboxylic acid metabolic process
PP_1030	GO:1901360	Q	-1	0.389789373	FALSE	organic cyclic compound metabolic process
PP_1030	GO:0019637	Q	-1	0.006863144	FALSE	organophosphate metabolic process
PP_4445	GO:0018995	Tr	0	0.004335334	FALSE	host cellular component
PP_4445	GO:0065007	Tr	0	0.08037868	FALSE	biological regulation
PP_4445	GO:0003674	Te	1	0.896328555	TRUE	molecular_function
PP_4445	GO:0005515	Tr	0	0.009468594	FALSE	protein binding
PP_4445	GO:0005575	Tr	1	0.89755136	TRUE	cellular_component
PP_4445	GO:0033643	Tr	0	0.004335334	FALSE	host cell part
PP_4445	GO:0033648	Tr	0	0.004335334	FALSE	host intracellular membrane-bounded organelle
PP_4445	GO:0008150	Tr	1	0.900048822	TRUE	biological_process
PP_4445	GO:0033647	Tr	0	0.004335334	FALSE	host intracellular organelle
PP_4445	GO:0033646	Tr	0	0.004335334	FALSE	host intracellular part
PP_4445	GO:0005488	Tr	1	0.900896769	TRUE	binding
PP_4445	GO:0033655	Tr	0	0.004322108	FALSE	host cell cytoplasm part
PP_4445	GO:0110165	Tr	0	0.358906471	FALSE	cellular anatomical entity
PP_5183	GO:0003674	Tr	1	0.893719222	TRUE	molecular_function
PP_5183	GO:0003824	Tr	1	0.893719222	TRUE	catalytic activity
PP_2958	GO:0044238	Tr	0	0.016217234	FALSE	primary metabolic process
PP_2958	GO:0015038	Tr	0	0.274628525	FALSE	glutathione disulfide oxidoreductase activity
PP_2958	GO:0055086	Tr	0	0.006860226	FALSE	nucleobase-containing small molecule metabolic process
PP_2958	GO:0019438	Tr	0	0.007446784	FALSE	aromatic compound biosynthetic process
PP_2958	GO:0044281	Tr	0	0.006860226	FALSE	small molecule metabolic process
PP_2958	GO:0018130	Te	0	0.007446784	FALSE	heterocycle biosynthetic process
PP_2958	GO:0008150	Tr	1	0.904827792	TRUE	biological_process
PP_2958	GO:0003824	Te	1	0.904215382	TRUE	catalytic activity
PP_2958	GO:0034641	Tr	0	0.202515585	FALSE	cellular nitrogen compound metabolic process
PP_2958	GO:1901576	Tr	0	0.006849203	FALSE	organic substance biosynthetic process
PP_2958	GO:0019637	Tr	0	0.007446784	FALSE	organophosphate metabolic process
PP_2958	GO:0009987	Tr	1	0.900256345	TRUE	cellular process
PP_2958	GO:0006793	Tr	0	0.007446784	FALSE	phosphorus metabolic process
PP_2958	GO:0016667	Tr	1	0.906205552	TRUE	oxidoreductase activity, acting on a sulfur group of donors
PP_2958	GO:0003674	Tr	1	0.904849241	TRUE	molecular_function
PP_2958	GO:0044249	Tr	0	0.006849203	FALSE	cellular biosynthetic process
PP_2958	GO:0015035	Tr	0	0.358872	FALSE	protein-disulfide reductase activity
PP_2958	GO:0016668	Tr	0	0.342188752	FALSE	oxidoreductase activity, acting on a sulfur group of donors, NAD(P) as acceptor
PP_2958	GO:0044237	Te	1	0.25698898	FALSE	cellular metabolic process
PP_2958	GO:0006796	Tr	0	0.007446784	FALSE	phosphate-containing compound metabolic process
PP_2958	GO:0016209	Tr	0	0.139169171	FALSE	antioxidant activity
PP_2958	GO:1901362	Tr	0	0.007446784	FALSE	organic cyclic compound biosynthetic process
PP_2958	GO:0046483	Tr	0	0.021416694	FALSE	heterocycle metabolic process
PP_2958	GO:0009058	Tr	0	0.006849203	FALSE	biosynthetic process
PP_2958	GO:1901135	Tr	0	0.007446784	FALSE	carbohydrate derivative metabolic process
PP_2958	GO:0006725	Tr	0	0.021416694	FALSE	cellular aromatic compound metabolic process
PP_2958	GO:0090407	Tr	0	0.007446784	FALSE	organophosphate biosynthetic process
PP_2958	GO:0009165	Tr	0	0.007446784	FALSE	nucleotide biosynthetic process
PP_2958	GO:0044271	Tr	0	0.006849203	FALSE	cellular nitrogen compound biosynthetic process
PP_2958	GO:0015036	Tr	1	0.902537217	TRUE	disulfide oxidoreductase activity
PP_2958	GO:0008152	Tr	1	0.705857476	TRUE	metabolic process
PP_2958	GO:0006139	Tr	0	0.021416694	FALSE	nucleobase-containing compound metabolic process
PP_2958	GO:0016491	Tr	1	0.905683499	TRUE	oxidoreductase activity
PP_2958	GO:0034654	Tr	0	0.007446784	FALSE	nucleobase-containing compound biosynthetic process
PP_2958	GO:0009262	Tr	0	0.007446784	FALSE	deoxyribonucleotide metabolic process
PP_2958	GO:0071704	Tr	0	0.039225868	FALSE	organic substance metabolic process
PP_2958	GO:0009117	Tr	0	0.007446784	FALSE	nucleotide metabolic process
PP_2958	GO:0006753	Tr	0	0.007446784	FALSE	nucleoside phosphate metabolic process
PP_2958	GO:0047134	Tr	0	0.110098066	FALSE	protein-disulfide reductase (NAD(P)) activity
PP_2958	GO:1901293	Te	0	0.007446784	FALSE	nucleoside phosphate biosynthetic process
PP_2958	GO:0006807	Tr	0	0.039225868	FALSE	nitrogen compound metabolic process
PP_2958	GO:1901137	Tr	0	0.007446784	FALSE	carbohydrate derivative biosynthetic process
PP_2958	GO:1901360	Tr	0	0.021416694	FALSE	organic cyclic compound metabolic process
PP_2958	GO:0140096	Tr	1	0.903020963	TRUE	catalytic activity, acting on a protein
PP_1741	GO:0043169	Tr	0	0.308106396	FALSE	cation binding
PP_1741	GO:0003674	Tr	1	0.898826762	TRUE	molecular_function
PP_1741	GO:0071705	Tr	0	0.102967866	FALSE	nitrogen compound transport
PP_1741	GO:0006810	Tr	1	0.884210497	TRUE	transport
PP_1741	GO:0005575	Tr	1	0.898156599	TRUE	cellular_component
PP_1741	GO:0008150	Te	1	0.780104239	TRUE	biological_process
PP_1741	GO:0071702	Tr	0	0.032199708	FALSE	organic substance transport
PP_1741	GO:0051234	Tr	1	0.884210497	TRUE	establishment of localization
PP_1741	GO:0019808	Tr	0	0.004346548	FALSE	polyamine binding
PP_1741	GO:0005488	Tr	0	0.368025015	FALSE	binding
PP_1741	GO:0043167	Tr	0	0.322745077	FALSE	ion binding
PP_1741	GO:0110165	Tr	1	0.86348424	TRUE	cellular anatomical entity
PP_1741	GO:0051179	Te	1	0.884210497	TRUE	localization
PP_2747	GO:0044238	Q	-1	0.835941277	TRUE	primary metabolic process
PP_2747	GO:0043436	Q	-1	0.334722552	FALSE	oxoacid metabolic process
PP_2747	GO:0043168	Q	-1	0.516583238	TRUE	anion binding
PP_2747	GO:0044281	Q	-1	0.404263291	FALSE	small molecule metabolic process
PP_2747	GO:0008150	Q	-1	0.884722361	TRUE	biological_process
PP_2747	GO:0008652	Q	-1	0.005031344	FALSE	cellular amino acid biosynthetic process
PP_2747	GO:0003824	Q	-1	0.901336883	TRUE	catalytic activity
PP_2747	GO:0019842	Q	-1	0.213528349	FALSE	vitamin binding
PP_2747	GO:0005488	Q	-1	0.854842886	TRUE	binding
PP_2747	GO:0006547	Q	-1	0.004402066	FALSE	histidine metabolic process
PP_2747	GO:1901576	Q	-1	0.32501987	FALSE	organic substance biosynthetic process
PP_2747	GO:0009987	Q	-1	0.845900264	TRUE	cellular process
PP_2747	GO:0046394	Q	-1	0.230629149	FALSE	carboxylic acid biosynthetic process
PP_2747	GO:0016053	Q	-1	0.230629149	FALSE	organic acid biosynthetic process
PP_2747	GO:0097159	Q	-1	0.823560789	TRUE	organic cyclic compound binding
PP_2747	GO:0003674	Q	-1	0.902250182	TRUE	molecular_function
PP_2747	GO:0016740	Q	-1	0.332620609	FALSE	transferase activity
PP_2747	GO:0044283	Q	-1	0.236630686	FALSE	small molecule biosynthetic process
PP_2747	GO:0044249	Q	-1	0.368645491	FALSE	cellular biosynthetic process
PP_2747	GO:1901564	Q	-1	0.522828285	TRUE	organonitrogen compound metabolic process
PP_2747	GO:0016769	Q	-1	0.005142597	FALSE	transferase activity, transferring nitrogenous groups
PP_2747	GO:0044237	Q	-1	0.644393225	TRUE	cellular metabolic process
PP_2747	GO:0009058	Q	-1	0.32501987	FALSE	biosynthetic process
PP_2747	GO:0006520	Q	-1	0.235632815	FALSE	cellular amino acid metabolic process
PP_2747	GO:1901363	Q	-1	0.823560789	TRUE	heterocyclic compound binding
PP_2747	GO:0008152	Q	-1	0.881812715	TRUE	metabolic process
PP_2747	GO:0071704	Q	-1	0.814374785	TRUE	organic substance metabolic process
PP_2747	GO:0006807	Q	-1	0.588962406	TRUE	nitrogen compound metabolic process
PP_2747	GO:0006082	Q	-1	0.334722552	FALSE	organic acid metabolic process
PP_2747	GO:0036094	Q	-1	0.853921498	TRUE	small molecule binding
PP_2747	GO:0008483	Q	-1	0.005506384	FALSE	transaminase activity
PP_2747	GO:0070279	Q	-1	0.175400862	FALSE	vitamin B6 binding
PP_2747	GO:0043167	Q	-1	0.516583238	TRUE	ion binding
PP_2747	GO:0019752	Q	-1	0.33536406	FALSE	carboxylic acid metabolic process
PP_2747	GO:1901566	Q	-1	0.23601776	FALSE	organonitrogen compound biosynthetic process
PP_3841	GO:0030030	Tr	0	0.004322108	FALSE	cell projection organization
PP_3841	GO:0030031	Tr	0	0.004322108	FALSE	cell projection assembly
PP_3841	GO:0005515	Tr	0	0.106742556	FALSE	protein binding
PP_3841	GO:0008092	Tr	0	0.004335334	FALSE	cytoskeletal protein binding
PP_3841	GO:0008150	Te	1	0.87875422	TRUE	biological_process
PP_3841	GO:0005488	Tr	1	0.896970142	TRUE	binding
PP_3841	GO:0009987	Tr	0	0.35593813	FALSE	cellular process
PP_3841	GO:0070925	Tr	0	0.004416041	FALSE	organelle assembly
PP_3841	GO:0065003	Tr	0	0.004529616	FALSE	protein-containing complex assembly
PP_3841	GO:0003674	Tr	1	0.900586669	TRUE	molecular_function
PP_3841	GO:0120036	Tr	0	0.004322108	FALSE	plasma membrane bounded cell projection organization
PP_3841	GO:0071840	Tr	0	0.010845944	FALSE	cellular component organization or biogenesis
PP_3841	GO:0022607	Tr	0	0.004968798	FALSE	cellular component assembly
PP_3841	GO:0120031	Tr	0	0.004322108	FALSE	plasma membrane bounded cell projection assembly
PP_3841	GO:0016043	Tr	0	0.010982687	FALSE	cellular component organization
PP_3841	GO:0006996	Tr	0	0.004358119	FALSE	organelle organization
PP_3841	GO:0032991	Tr	0	0.02747606	FALSE	protein-containing complex
PP_3841	GO:0060271	Tr	0	0.004322108	FALSE	cilium assembly
PP_3841	GO:0044782	Tr	0	0.004322108	FALSE	cilium organization
PP_3841	GO:0043169	Tr	0	0.013706974	FALSE	cation binding
PP_3841	GO:0043933	Tr	0	0.004366591	FALSE	protein-containing complex organization
PP_3841	GO:0005575	Tr	1	0.875525857	TRUE	cellular_component
PP_3841	GO:0043167	Tr	0	0.018644909	FALSE	ion binding
PP_4893	GO:0044238	Te	0	0.343639455	FALSE	primary metabolic process
PP_4893	GO:0065007	Te	0	0.005374725	FALSE	biological regulation
PP_4893	GO:0044281	Tr	0	0.02685507	FALSE	small molecule metabolic process
PP_4893	GO:0008150	Tr	1	0.884904589	TRUE	biological_process
PP_4893	GO:0010906	Tr	0	0.004322108	FALSE	regulation of glucose metabolic process
PP_4893	GO:0007165	Tr	0	0.006665895	FALSE	signal transduction
PP_4893	GO:0032553	Tr	1	0.903488036	TRUE	ribonucleotide binding
PP_4893	GO:0009889	Te	0	0.004375287	FALSE	regulation of biosynthetic process
PP_4893	GO:0044237	Tr	0	0.232377191	FALSE	cellular metabolic process
PP_4893	GO:0016310	Tr	0	0.005285351	FALSE	phosphorylation
PP_4893	GO:0051716	Tr	0	0.010568037	FALSE	cellular response to stimulus
PP_4893	GO:0043412	Tr	0	0.014474192	FALSE	macromolecule modification
PP_4893	GO:0043170	Tr	0	0.20187316	FALSE	macromolecule metabolic process
PP_4893	GO:0000166	Tr	1	0.897989122	TRUE	nucleotide binding
PP_4893	GO:0071704	Tr	0	0.275690399	FALSE	organic substance metabolic process
PP_4893	GO:0030554	Tr	0	0.024336457	FALSE	adenyl nucleotide binding
PP_4893	GO:0048583	Tr	0	0.004405559	FALSE	regulation of response to stimulus
PP_4893	GO:0035639	Tr	1	0.894581148	TRUE	purine ribonucleoside triphosphate binding
PP_4893	GO:0005575	Tr	1	0.898639144	TRUE	cellular_component
PP_4893	GO:0031326	Tr	0	0.004382082	FALSE	regulation of cellular biosynthetic process
PP_4893	GO:0009966	Tr	0	0.004385002	FALSE	regulation of signal transduction
PP_4893	GO:0043227	Tr	0	0.006926868	FALSE	membrane-bounded organelle
PP_4893	GO:0043226	Tr	0	0.009815275	FALSE	organelle
PP_4893	GO:0031667	Tr	0	0.004368857	FALSE	response to nutrient levels
PP_4893	GO:0003824	Te	1	0.87793447	TRUE	catalytic activity
PP_4893	GO:0009987	Tr	0	0.373835341	FALSE	cellular process
PP_4893	GO:0036211	Tr	0	0.007183513	FALSE	protein modification process
PP_4893	GO:0006793	Tr	0	0.086295319	FALSE	phosphorus metabolic process
PP_4893	GO:0097159	Tr	1	0.902830277	TRUE	organic cyclic compound binding
PP_4893	GO:0016772	Tr	0	0.004470377	FALSE	transferase activity, transferring phosphorus-containing groups
PP_4893	GO:1902531	Tr	0	0.004909134	FALSE	regulation of intracellular signal transduction
PP_4893	GO:1901700	Tr	0	0.004335334	FALSE	response to oxygen-containing compound
PP_4893	GO:0019220	Tr	0	0.004368857	FALSE	regulation of phosphate metabolic process
PP_4893	GO:1901564	Tr	0	0.323369495	FALSE	organonitrogen compound metabolic process
PP_4893	GO:1901701	Tr	0	0.004410192	FALSE	cellular response to oxygen-containing compound
PP_4893	GO:1901265	Tr	1	0.901583862	TRUE	nucleoside phosphate binding
PP_4893	GO:0019318	Tr	0	0.004322108	FALSE	hexose metabolic process
PP_4893	GO:0034248	Tr	0	0.004322108	FALSE	regulation of cellular amide metabolic process
PP_4893	GO:1901363	Tr	1	0.902830277	TRUE	heterocyclic compound binding
PP_4893	GO:0043229	Tr	0	0.005411771	FALSE	intracellular organelle
PP_4893	GO:0006468	Tr	0	0.00484683	FALSE	protein phosphorylation
PP_4893	GO:0005515	Tr	0	0.025197663	FALSE	protein binding
PP_4893	GO:0050794	Tr	0	0.005156675	FALSE	regulation of cellular process
PP_4893	GO:0080090	Tr	0	0.004382082	FALSE	regulation of primary metabolic process
PP_4893	GO:0031323	Tr	0	0.004375543	FALSE	regulation of cellular metabolic process
PP_4893	GO:0062012	Tr	0	0.004322108	FALSE	regulation of small molecule metabolic process
PP_4893	GO:0051174	Tr	0	0.004368857	FALSE	regulation of phosphorus metabolic process
PP_4893	GO:0005488	Tr	1	0.892861841	TRUE	binding
PP_4893	GO:0050789	Tr	0	0.005156675	FALSE	regulation of biological process
PP_4893	GO:0023051	Tr	0	0.004385002	FALSE	regulation of signaling
PP_4893	GO:0003674	Tr	1	0.899678318	TRUE	molecular_function
PP_4893	GO:0051171	Tr	0	0.004449658	FALSE	regulation of nitrogen compound metabolic process
PP_4893	GO:0006109	Tr	0	0.004322108	FALSE	regulation of carbohydrate metabolic process
PP_4893	GO:0006796	Tr	0	0.073599625	FALSE	phosphate-containing compound metabolic process
PP_4893	GO:0097367	Tr	1	0.90088467	TRUE	carbohydrate derivative binding
PP_4893	GO:0032991	Tr	0	0.008063997	FALSE	protein-containing complex
PP_4893	GO:0032559	Tr	0	0.024336457	FALSE	adenyl ribonucleotide binding
PP_4893	GO:0036094	Tr	1	0.901566933	TRUE	small molecule binding
PP_4893	GO:0043231	Tr	0	0.005557022	FALSE	intracellular membrane-bounded organelle
PP_4893	GO:0005996	Tr	0	0.004322108	FALSE	monosaccharide metabolic process
PP_4893	GO:0043167	Tr	1	0.902774714	TRUE	ion binding
PP_4893	GO:0043168	Tr	1	0.90334358	TRUE	anion binding
PP_4893	GO:0018209	Tr	0	0.00484683	FALSE	peptidyl-serine modification
PP_4893	GO:0010646	Tr	0	0.004405559	FALSE	regulation of cell communication
PP_4893	GO:0050896	Tr	0	0.298245342	FALSE	response to stimulus
PP_4893	GO:0006950	Tr	0	0.030005789	FALSE	response to stress
PP_4893	GO:1902494	Te	0	0.00478625	FALSE	catalytic complex
PP_4893	GO:0033500	Tr	0	0.004322108	FALSE	carbohydrate homeostasis
PP_4893	GO:0016740	Tr	0	0.005257588	FALSE	transferase activity
PP_4893	GO:0019222	Tr	0	0.004458529	FALSE	regulation of metabolic process
PP_4893	GO:0007166	Tr	0	0.004688427	FALSE	cell surface receptor signaling pathway
PP_4893	GO:0019538	Tr	0	0.117551406	FALSE	protein metabolic process
PP_4893	GO:0048878	Tr	0	0.004342514	FALSE	chemical homeostasis
PP_4893	GO:0009991	Te	0	0.004462883	FALSE	response to extracellular stimulus
PP_4893	GO:0009605	Tr	0	0.004672822	FALSE	response to external stimulus
PP_4893	GO:0018193	Tr	0	0.005626009	FALSE	peptidyl-amino acid modification
PP_4893	GO:0070887	Te	0	0.004541902	FALSE	cellular response to chemical stimulus
PP_4893	GO:0032555	Tr	1	0.90060341	TRUE	purine ribonucleotide binding
PP_4893	GO:0042221	Tr	0	0.004335334	FALSE	response to chemical
PP_4893	GO:0042592	Tr	0	0.004342514	FALSE	homeostatic process
PP_4893	GO:0008152	Tr	0	0.231182815	FALSE	metabolic process
PP_4893	GO:0110165	Tr	1	0.901455516	TRUE	cellular anatomical entity
PP_4893	GO:0010675	Tr	0	0.004322108	FALSE	regulation of cellular carbohydrate metabolic process
PP_4893	GO:0017076	Tr	1	0.900124043	TRUE	purine nucleotide binding
PP_4893	GO:0006807	Tr	0	0.250033826	FALSE	nitrogen compound metabolic process
PP_4893	GO:0005975	Tr	0	0.004335334	FALSE	carbohydrate metabolic process
PP_4893	GO:0065008	Tr	0	0.004389263	FALSE	regulation of biological quality
PP_2666	GO:0044238	Q	-1	0.85871955	TRUE	primary metabolic process
PP_2666	GO:0065007	Q	-1	0.299550534	FALSE	biological regulation
PP_2666	GO:0016311	Q	-1	0.005679249	FALSE	dephosphorylation
PP_2666	GO:0008150	Q	-1	0.858738894	TRUE	biological_process
PP_2666	GO:0019899	Q	-1	0.004322108	FALSE	enzyme binding
PP_2666	GO:0009416	Q	-1	0.004322108	FALSE	response to light stimulus
PP_2666	GO:0044237	Q	-1	0.870713321	TRUE	cellular metabolic process
PP_2666	GO:1901995	Q	-1	0.004322108	FALSE	positive regulation of meiotic cell cycle phase transition
PP_2666	GO:0051716	Q	-1	0.008713002	FALSE	cellular response to stimulus
PP_2666	GO:1901992	Q	-1	0.004322108	FALSE	positive regulation of mitotic cell cycle phase transition
PP_2666	GO:0043412	Q	-1	0.221805688	FALSE	macromolecule modification
PP_2666	GO:0051246	Q	-1	0.004322108	FALSE	regulation of protein metabolic process
PP_2666	GO:0048518	Q	-1	0.004865429	FALSE	positive regulation of biological process
PP_2666	GO:0044772	Q	-1	0.004322108	FALSE	mitotic cell cycle phase transition
PP_2666	GO:0043170	Q	-1	0.463727196	TRUE	macromolecule metabolic process
PP_2666	GO:0071704	Q	-1	0.863162011	TRUE	organic substance metabolic process
PP_2666	GO:0019900	Q	-1	0.004322108	FALSE	kinase binding
PP_2666	GO:1901989	Q	-1	0.004322108	FALSE	positive regulation of cell cycle phase transition
PP_2666	GO:1901993	Q	-1	0.004322108	FALSE	regulation of meiotic cell cycle phase transition
PP_2666	GO:1903047	Q	-1	0.004322108	FALSE	mitotic cell cycle process
PP_2666	GO:0005575	Q	-1	0.862755825	TRUE	cellular_component
PP_2666	GO:0071214	Q	-1	0.004322108	FALSE	cellular response to abiotic stimulus
PP_2666	GO:0010389	Q	-1	0.004322108	FALSE	regulation of G2/M transition of mitotic cell cycle
PP_2666	GO:0071478	Q	-1	0.004322108	FALSE	cellular response to radiation
PP_2666	GO:0071482	Q	-1	0.004322108	FALSE	cellular response to light stimulus
PP_2666	GO:0016787	Q	-1	0.565219432	TRUE	hydrolase activity
PP_2666	GO:0043227	Q	-1	0.203300958	FALSE	membrane-bounded organelle
PP_2666	GO:2000243	Q	-1	0.004322108	FALSE	positive regulation of reproductive process
PP_2666	GO:0043226	Q	-1	0.208661719	FALSE	organelle
PP_2666	GO:0044843	Q	-1	0.004322108	FALSE	cell cycle G1/S phase transition
PP_2666	GO:0003824	Q	-1	0.902380391	TRUE	catalytic activity
PP_2666	GO:0060255	Q	-1	0.004514686	FALSE	regulation of macromolecule metabolic process
PP_2666	GO:0009987	Q	-1	0.855312414	TRUE	cellular process
PP_2666	GO:0036211	Q	-1	0.088333314	FALSE	protein modification process
PP_2666	GO:0006793	Q	-1	0.377780804	FALSE	phosphorus metabolic process
PP_2666	GO:0090068	Q	-1	0.004322108	FALSE	positive regulation of cell cycle process
PP_2666	GO:0042325	Q	-1	0.004322108	FALSE	regulation of phosphorylation
PP_2666	GO:0019220	Q	-1	0.004322108	FALSE	regulation of phosphate metabolic process
PP_2666	GO:1901564	Q	-1	0.674959508	TRUE	organonitrogen compound metabolic process
PP_2666	GO:0010564	Q	-1	0.004322108	FALSE	regulation of cell cycle process
PP_2666	GO:2000241	Q	-1	0.004322108	FALSE	regulation of reproductive process
PP_2666	GO:0065009	Q	-1	0.004322108	FALSE	regulation of molecular function
PP_2666	GO:0009628	Q	-1	0.004322108	FALSE	response to abiotic stimulus
PP_2666	GO:0045931	Q	-1	0.004322108	FALSE	positive regulation of mitotic cell cycle
PP_2666	GO:0022402	Q	-1	0.004322108	FALSE	cell cycle process
PP_2666	GO:0048522	Q	-1	0.004865429	FALSE	positive regulation of cellular process
PP_2666	GO:0043229	Q	-1	0.195538118	FALSE	intracellular organelle
PP_2666	GO:0009411	Q	-1	0.004322108	FALSE	response to UV
PP_2666	GO:1902751	Q	-1	0.004322108	FALSE	positive regulation of cell cycle G2/M phase transition
PP_2666	GO:0140096	Q	-1	0.241563858	FALSE	catalytic activity, acting on a protein
PP_2666	GO:0001932	Q	-1	0.004322108	FALSE	regulation of protein phosphorylation
PP_2666	GO:0044770	Q	-1	0.004322108	FALSE	cell cycle phase transition
PP_2666	GO:0005515	Q	-1	0.18556401	FALSE	protein binding
PP_2666	GO:0050794	Q	-1	0.246339062	FALSE	regulation of cellular process
PP_2666	GO:1904029	Q	-1	0.004322108	FALSE	regulation of cyclin-dependent protein kinase activity
PP_2666	GO:0080090	Q	-1	0.004468047	FALSE	regulation of primary metabolic process
PP_2666	GO:0051174	Q	-1	0.004322108	FALSE	regulation of phosphorus metabolic process
PP_2666	GO:0031323	Q	-1	0.004532024	FALSE	regulation of cellular metabolic process
PP_2666	GO:0005488	Q	-1	0.873929814	TRUE	binding
PP_2666	GO:0050789	Q	-1	0.246339062	FALSE	regulation of biological process
PP_2666	GO:0071900	Q	-1	0.004322108	FALSE	regulation of protein serine/threonine kinase activity
PP_2666	GO:0003674	Q	-1	0.895378842	TRUE	molecular_function
PP_2666	GO:1901987	Q	-1	0.004322108	FALSE	regulation of cell cycle phase transition
PP_2666	GO:0051445	Q	-1	0.004322108	FALSE	regulation of meiotic cell cycle
PP_2666	GO:0051171	Q	-1	0.004416719	FALSE	regulation of nitrogen compound metabolic process
PP_2666	GO:0006796	Q	-1	0.377780804	FALSE	phosphate-containing compound metabolic process
PP_2666	GO:0007346	Q	-1	0.004322108	FALSE	regulation of mitotic cell cycle
PP_2666	GO:0044839	Q	-1	0.004322108	FALSE	cell cycle G2/M phase transition
PP_2666	GO:0045859	Q	-1	0.004322108	FALSE	regulation of protein kinase activity
PP_2666	GO:0043549	Q	-1	0.004328539	FALSE	regulation of kinase activity
PP_2666	GO:0016791	Q	-1	0.162793117	FALSE	phosphatase activity
PP_2666	GO:0004721	Q	-1	0.109666558	FALSE	phosphoprotein phosphatase activity
PP_2666	GO:0042578	Q	-1	0.162793117	FALSE	phosphoric ester hydrolase activity
PP_2666	GO:1901990	Q	-1	0.004322108	FALSE	regulation of mitotic cell cycle phase transition
PP_2666	GO:0043231	Q	-1	0.110739186	FALSE	intracellular membrane-bounded organelle
PP_2666	GO:0045787	Q	-1	0.00440934	FALSE	positive regulation of cell cycle
PP_2666	GO:0050790	Q	-1	0.004322108	FALSE	regulation of catalytic activity
PP_2666	GO:0051338	Q	-1	0.004328539	FALSE	regulation of transferase activity
PP_2666	GO:0051446	Q	-1	0.004322108	FALSE	positive regulation of meiotic cell cycle
PP_2666	GO:0050896	Q	-1	0.230114818	FALSE	response to stimulus
PP_2666	GO:0016788	Q	-1	0.506356759	TRUE	hydrolase activity, acting on ester bonds
PP_2666	GO:0019222	Q	-1	0.005788458	FALSE	regulation of metabolic process
PP_2666	GO:0019538	Q	-1	0.344051531	FALSE	protein metabolic process
PP_2666	GO:0104004	Q	-1	0.004322108	FALSE	cellular response to environmental stimulus
PP_2666	GO:1902749	Q	-1	0.004322108	FALSE	regulation of cell cycle G2/M phase transition
PP_2666	GO:0008152	Q	-1	0.85015323	TRUE	metabolic process
PP_2666	GO:0110165	Q	-1	0.886773352	TRUE	cellular anatomical entity
PP_2666	GO:0009314	Q	-1	0.004322108	FALSE	response to radiation
PP_2666	GO:0006807	Q	-1	0.766349563	TRUE	nitrogen compound metabolic process
PP_2666	GO:0051726	Q	-1	0.00440934	FALSE	regulation of cell cycle
PP_2666	GO:0110030	Q	-1	0.004322108	FALSE	regulation of G2/MI transition of meiotic cell cycle
PP_2666	GO:0031399	Q	-1	0.004322108	FALSE	regulation of protein modification process
PP_3759	GO:0031224	Tr	0	0.004322108	FALSE	intrinsic component of membrane
PP_3759	GO:0110165	Tr	1	0.79414905	TRUE	cellular anatomical entity
PP_3759	GO:0005575	Tr	1	0.79414905	TRUE	cellular_component
PP_3733	GO:0003674	Q	-1	0.254344063	FALSE	molecular_function
PP_3733	GO:0003824	Q	-1	0.209027743	FALSE	catalytic activity
PP_5484	GO:0043226	Q	-1	0.005341076	FALSE	organelle
PP_5484	GO:0006518	Q	-1	0.696744432	TRUE	peptide metabolic process
PP_5484	GO:0008150	Q	-1	0.728254886	TRUE	biological_process
PP_5484	GO:0003824	Q	-1	0.755122112	TRUE	catalytic activity
PP_5484	GO:0034641	Q	-1	0.715718378	TRUE	cellular nitrogen compound metabolic process
PP_5484	GO:0009987	Q	-1	0.7390403	TRUE	cellular process
PP_5484	GO:0030154	Q	-1	0.004395635	FALSE	cell differentiation
PP_5484	GO:0016765	Q	-1	0.52882969	TRUE	transferase activity, transferring alkyl or aryl (other than methyl) groups
PP_5484	GO:0048869	Q	-1	0.004328539	FALSE	cellular developmental process
PP_5484	GO:0003674	Q	-1	0.73663509	TRUE	molecular_function
PP_5484	GO:0016740	Q	-1	0.614332859	TRUE	transferase activity
PP_5484	GO:1901564	Q	-1	0.704777016	TRUE	organonitrogen compound metabolic process
PP_5484	GO:0044237	Q	-1	0.749859778	TRUE	cellular metabolic process
PP_5484	GO:0032502	Q	-1	0.004486867	FALSE	developmental process
PP_5484	GO:0043230	Q	-1	0.004342514	FALSE	extracellular organelle
PP_5484	GO:0006575	Q	-1	0.693155816	TRUE	cellular modified amino acid metabolic process
PP_5484	GO:0006790	Q	-1	0.696744432	TRUE	sulfur compound metabolic process
PP_5484	GO:0008152	Q	-1	0.745896202	TRUE	metabolic process
PP_5484	GO:0110165	Q	-1	0.469207208	TRUE	cellular anatomical entity
PP_5484	GO:0071704	Q	-1	0.758631569	TRUE	organic substance metabolic process
PP_5484	GO:0043603	Q	-1	0.693155816	TRUE	cellular amide metabolic process
PP_5484	GO:0031982	Q	-1	0.004342514	FALSE	vesicle
PP_5484	GO:0065010	Q	-1	0.004342514	FALSE	extracellular membrane-bounded organelle
PP_5484	GO:1903561	Q	-1	0.004342514	FALSE	extracellular vesicle
PP_5484	GO:0006807	Q	-1	0.756199549	TRUE	nitrogen compound metabolic process
PP_5484	GO:0005575	Q	-1	0.469207208	TRUE	cellular_component
PP_5484	GO:0043227	Q	-1	0.005341076	FALSE	membrane-bounded organelle
PP_1647	GO:0019867	Q	-1	0.00581458	FALSE	outer membrane
PP_1647	GO:0071704	Q	-1	0.170483249	FALSE	organic substance metabolic process
PP_1647	GO:0044238	Q	-1	0.010412988	FALSE	primary metabolic process
PP_1647	GO:1901700	Q	-1	0.004568544	FALSE	response to oxygen-containing compound
PP_1647	GO:0006979	Q	-1	0.004470064	FALSE	response to oxidative stress
PP_1647	GO:0003674	Q	-1	0.688260458	TRUE	molecular_function
PP_1647	GO:0016020	Q	-1	0.004947485	FALSE	membrane
PP_1647	GO:0005575	Q	-1	0.768879347	TRUE	cellular_component
PP_1647	GO:0008150	Q	-1	0.809221845	TRUE	biological_process
PP_1647	GO:0006950	Q	-1	0.004788794	FALSE	response to stress
PP_1647	GO:0042221	Q	-1	0.004475798	FALSE	response to chemical
PP_1647	GO:0005488	Q	-1	0.586307374	TRUE	binding
PP_1647	GO:0033554	Q	-1	0.004350101	FALSE	cellular response to stress
PP_1647	GO:0050896	Q	-1	0.014006515	FALSE	response to stimulus
PP_1647	GO:0110165	Q	-1	0.760785656	TRUE	cellular anatomical entity
PP_1647	GO:0009987	Q	-1	0.382861307	FALSE	cellular process
PP_1647	GO:0008152	Q	-1	0.179140225	FALSE	metabolic process
PP_1647	GO:0051716	Q	-1	0.004382082	FALSE	cellular response to stimulus
PP_3824	GO:0018130	Q	-1	0.00568452	FALSE	heterocycle biosynthetic process
PP_3824	GO:0008150	Q	-1	0.853515492	TRUE	biological_process
PP_3824	GO:1901576	Q	-1	0.011659573	FALSE	organic substance biosynthetic process
PP_3824	GO:0009987	Q	-1	0.576913492	TRUE	cellular process
PP_3824	GO:0006793	Q	-1	0.004342514	FALSE	phosphorus metabolic process
PP_3824	GO:0043545	Q	-1	0.004328539	FALSE	molybdopterin cofactor metabolic process
PP_3824	GO:0044249	Q	-1	0.011263671	FALSE	cellular biosynthetic process
PP_3824	GO:1901564	Q	-1	0.45288919	FALSE	organonitrogen compound metabolic process
PP_3824	GO:0044237	Q	-1	0.497609185	TRUE	cellular metabolic process
PP_3824	GO:0006796	Q	-1	0.004389263	FALSE	phosphate-containing compound metabolic process
PP_3824	GO:1901362	Q	-1	0.00462387	FALSE	organic cyclic compound biosynthetic process
PP_3824	GO:0046483	Q	-1	0.008286021	FALSE	heterocycle metabolic process
PP_3824	GO:0009058	Q	-1	0.017742001	FALSE	biosynthetic process
PP_3824	GO:0090407	Q	-1	0.004328539	FALSE	organophosphate biosynthetic process
PP_3824	GO:0008152	Q	-1	0.489087564	TRUE	metabolic process
PP_3824	GO:0071704	Q	-1	0.51648876	TRUE	organic substance metabolic process
PP_3824	GO:0051189	Q	-1	0.004328539	FALSE	prosthetic group metabolic process
PP_3824	GO:0006807	Q	-1	0.558930625	TRUE	nitrogen compound metabolic process
PP_3824	GO:0019720	Q	-1	0.004328539	FALSE	Mo-molybdopterin cofactor metabolic process
PP_3824	GO:1901360	Q	-1	0.008077579	FALSE	organic cyclic compound metabolic process
PP_3824	GO:1901566	Q	-1	0.008832149	FALSE	organonitrogen compound biosynthetic process
PP_3824	GO:0019637	Q	-1	0.004328539	FALSE	organophosphate metabolic process
PP_4647	GO:0031325	Tr	0	0.007239134	FALSE	positive regulation of cellular metabolic process
PP_4647	GO:0065007	Tr	1	0.900034543	TRUE	biological regulation
PP_4647	GO:0043226	Tr	0	0.004389931	FALSE	organelle
PP_4647	GO:0016829	Tr	0	0.004821538	FALSE	lyase activity
PP_4647	GO:0050794	Tr	1	0.900034543	TRUE	regulation of cellular process
PP_4647	GO:0046136	Tr	0	0.004322108	FALSE	positive regulation of vitamin metabolic process
PP_4647	GO:0062012	Te	0	0.004322108	FALSE	regulation of small molecule metabolic process
PP_4647	GO:0009893	Tr	0	0.013421651	FALSE	positive regulation of metabolic process
PP_4647	GO:0003824	Tr	0	0.317095418	FALSE	catalytic activity
PP_4647	GO:0031323	Tr	1	0.902434017	TRUE	regulation of cellular metabolic process
PP_4647	GO:0046912	Te	0	0.004694892	FALSE	acyltransferase activity, acyl groups converted into alkyl on transfer
PP_4647	GO:0008150	Tr	1	0.905882934	TRUE	biological_process
PP_4647	GO:0005488	Tr	1	0.905922077	TRUE	binding
PP_4647	GO:0050789	Tr	1	0.900034543	TRUE	regulation of biological process
PP_4647	GO:0051260	Tr	0	0.004322108	FALSE	protein homooligomerization
PP_4647	GO:0016746	Tr	0	0.004322108	FALSE	acyltransferase activity
PP_4647	GO:0070206	Tr	0	0.004322108	FALSE	protein trimerization
PP_4647	GO:0009987	Tr	1	0.901793893	TRUE	cellular process
PP_4647	GO:1901403	Tr	0	0.004322108	FALSE	positive regulation of tetrapyrrole metabolic process
PP_4647	GO:0046872	Tr	0	0.00510901	FALSE	metal ion binding
PP_4647	GO:0065003	Tr	0	0.004322108	FALSE	protein-containing complex assembly
PP_4647	GO:0003674	Tr	1	0.905546694	TRUE	molecular_function
PP_4647	GO:0030656	Tr	0	0.004322108	FALSE	regulation of vitamin metabolic process
PP_4647	GO:0016830	Tr	0	0.004331212	FALSE	carbon-carbon lyase activity
PP_4647	GO:0016740	Tr	0	0.00490186	FALSE	transferase activity
PP_4647	GO:0071840	Tr	0	0.004394997	FALSE	cellular component organization or biogenesis
PP_4647	GO:0016833	Tr	0	0.004322108	FALSE	oxo-acid-lyase activity
PP_4647	GO:0051171	Tr	1	0.902434017	TRUE	regulation of nitrogen compound metabolic process
PP_4647	GO:0019222	Tr	1	0.878858272	TRUE	regulation of metabolic process
PP_4647	GO:0106064	Te	0	0.004322108	FALSE	regulation of cobalamin metabolic process
PP_4647	GO:0022607	Tr	0	0.004322108	FALSE	cellular component assembly
PP_4647	GO:0016043	Tr	0	0.004394997	FALSE	cellular component organization
PP_4647	GO:0051173	Tr	0	0.007239134	FALSE	positive regulation of nitrogen compound metabolic process
PP_4647	GO:0048518	Tr	0	0.014527774	FALSE	positive regulation of biological process
PP_4647	GO:0051259	Tr	0	0.004888635	FALSE	protein complex oligomerization
PP_4647	GO:0110165	Tr	1	0.831351172	TRUE	cellular anatomical entity
PP_4647	GO:0062013	Tr	0	0.004322108	FALSE	positive regulation of small molecule metabolic process
PP_4647	GO:0043169	Tr	0	0.060423224	FALSE	cation binding
PP_4647	GO:0043933	Tr	0	0.004322108	FALSE	protein-containing complex organization
PP_4647	GO:0005575	Tr	1	0.877636305	TRUE	cellular_component
PP_4647	GO:0043231	Tr	0	0.004391604	FALSE	intracellular membrane-bounded organelle
PP_4647	GO:0048522	Tr	0	0.00896495	FALSE	positive regulation of cellular process
PP_4647	GO:0043229	Tr	0	0.004389931	FALSE	intracellular organelle
PP_4647	GO:0043167	Tr	0	0.320443284	FALSE	ion binding
PP_4647	GO:0043227	Tr	0	0.004391604	FALSE	membrane-bounded organelle
PP_4647	GO:1901401	Tr	0	0.004322108	FALSE	regulation of tetrapyrrole metabolic process
PP_0641	GO:0044238	Q	-1	0.004482746	FALSE	primary metabolic process
PP_0641	GO:0009141	Q	-1	0.004322108	FALSE	nucleoside triphosphate metabolic process
PP_0641	GO:0044281	Q	-1	0.004322108	FALSE	small molecule metabolic process
PP_0641	GO:0008150	Q	-1	0.705508214	TRUE	biological_process
PP_0641	GO:0072522	Q	-1	0.004322108	FALSE	purine-containing compound biosynthetic process
PP_0641	GO:1901576	Q	-1	0.004328539	FALSE	organic substance biosynthetic process
PP_0641	GO:0045333	Q	-1	0.004322108	FALSE	cellular respiration
PP_0641	GO:0015986	Q	-1	0.004322108	FALSE	proton motive force-driven ATP synthesis
PP_0641	GO:1990351	Q	-1	0.004322108	FALSE	transporter complex
PP_0641	GO:0009144	Q	-1	0.004322108	FALSE	purine nucleoside triphosphate metabolic process
PP_0641	GO:0044237	Q	-1	0.00467095	FALSE	cellular metabolic process
PP_0641	GO:0046483	Q	-1	0.004379421	FALSE	heterocycle metabolic process
PP_0641	GO:0098796	Q	-1	0.004335334	FALSE	membrane protein complex
PP_0641	GO:0045271	Q	-1	0.004322108	FALSE	respiratory chain complex I
PP_0641	GO:1990204	Q	-1	0.004322108	FALSE	oxidoreductase complex
PP_0641	GO:0009205	Q	-1	0.004322108	FALSE	purine ribonucleoside triphosphate metabolic process
PP_0641	GO:0006139	Q	-1	0.004379421	FALSE	nucleobase-containing compound metabolic process
PP_0641	GO:0071704	Q	-1	0.004482746	FALSE	organic substance metabolic process
PP_0641	GO:0006753	Q	-1	0.004322108	FALSE	nucleoside phosphate metabolic process
PP_0641	GO:1901293	Q	-1	0.004322108	FALSE	nucleoside phosphate biosynthetic process
PP_0641	GO:0043933	Q	-1	0.00517718	FALSE	protein-containing complex organization
PP_0641	GO:0005575	Q	-1	0.562763866	TRUE	cellular_component
PP_0641	GO:0043227	Q	-1	0.005262586	FALSE	membrane-bounded organelle
PP_0641	GO:0009260	Q	-1	0.004322108	FALSE	ribonucleotide biosynthetic process
PP_0641	GO:1901566	Q	-1	0.004322108	FALSE	organonitrogen compound biosynthetic process
PP_0641	GO:0019637	Q	-1	0.004322108	FALSE	organophosphate metabolic process
PP_0641	GO:0043226	Q	-1	0.00507969	FALSE	organelle
PP_0641	GO:0015980	Q	-1	0.004322108	FALSE	energy derivation by oxidation of organic compounds
PP_0641	GO:0009987	Q	-1	0.501635495	TRUE	cellular process
PP_0641	GO:0006793	Q	-1	0.004322108	FALSE	phosphorus metabolic process
PP_0641	GO:0009142	Q	-1	0.004322108	FALSE	nucleoside triphosphate biosynthetic process
PP_0641	GO:0031966	Q	-1	0.004322108	FALSE	mitochondrial membrane
PP_0641	GO:0016020	Q	-1	0.00449752	FALSE	membrane
PP_0641	GO:1901564	Q	-1	0.004328539	FALSE	organonitrogen compound metabolic process
PP_0641	GO:0072521	Q	-1	0.004322108	FALSE	purine-containing compound metabolic process
PP_0641	GO:0033108	Q	-1	0.004322108	FALSE	mitochondrial respiratory chain complex assembly
PP_0641	GO:1901135	Q	-1	0.004322108	FALSE	carbohydrate derivative metabolic process
PP_0641	GO:0090407	Q	-1	0.004322108	FALSE	organophosphate biosynthetic process
PP_0641	GO:0009165	Q	-1	0.004322108	FALSE	nucleotide biosynthetic process
PP_0641	GO:0031090	Q	-1	0.004322108	FALSE	organelle membrane
PP_0641	GO:0009259	Q	-1	0.004322108	FALSE	ribonucleotide metabolic process
PP_0641	GO:0034654	Q	-1	0.004322108	FALSE	nucleobase-containing compound biosynthetic process
PP_0641	GO:0098803	Q	-1	0.004322108	FALSE	respiratory chain complex
PP_0641	GO:0006091	Q	-1	0.004322108	FALSE	generation of precursor metabolites and energy
PP_0641	GO:0043229	Q	-1	0.005033099	FALSE	intracellular organelle
PP_0641	GO:1901360	Q	-1	0.004396717	FALSE	organic cyclic compound metabolic process
PP_0641	GO:0055086	Q	-1	0.004322108	FALSE	nucleobase-containing small molecule metabolic process
PP_0641	GO:0019438	Q	-1	0.004322108	FALSE	aromatic compound biosynthetic process
PP_0641	GO:0018130	Q	-1	0.004322108	FALSE	heterocycle biosynthetic process
PP_0641	GO:0006164	Q	-1	0.004322108	FALSE	purine nucleotide biosynthetic process
PP_0641	GO:0009152	Q	-1	0.004322108	FALSE	purine ribonucleotide biosynthetic process
PP_0641	GO:0065003	Q	-1	0.005667182	FALSE	protein-containing complex assembly
PP_0641	GO:0071840	Q	-1	0.006420269	FALSE	cellular component organization or biogenesis
PP_0641	GO:0044249	Q	-1	0.004328539	FALSE	cellular biosynthetic process
PP_0641	GO:0022607	Q	-1	0.005867564	FALSE	cellular component assembly
PP_0641	GO:0009201	Q	-1	0.004322108	FALSE	ribonucleoside triphosphate biosynthetic process
PP_0641	GO:0006796	Q	-1	0.004322108	FALSE	phosphate-containing compound metabolic process
PP_0641	GO:0016043	Q	-1	0.005985919	FALSE	cellular component organization
PP_0641	GO:0032991	Q	-1	0.236730745	FALSE	protein-containing complex
PP_0641	GO:0009058	Q	-1	0.004328539	FALSE	biosynthetic process
PP_0641	GO:0006725	Q	-1	0.004379421	FALSE	cellular aromatic compound metabolic process
PP_0641	GO:0006754	Q	-1	0.004322108	FALSE	ATP biosynthetic process
PP_0641	GO:0046390	Q	-1	0.004322108	FALSE	ribose phosphate biosynthetic process
PP_0641	GO:0006163	Q	-1	0.004322108	FALSE	purine nucleotide metabolic process
PP_0641	GO:1901137	Q	-1	0.004322108	FALSE	carbohydrate derivative biosynthetic process
PP_0641	GO:0043231	Q	-1	0.004579077	FALSE	intracellular membrane-bounded organelle
PP_0641	GO:0098800	Q	-1	0.004322108	FALSE	inner mitochondrial membrane protein complex
PP_0641	GO:1902495	Q	-1	0.004322108	FALSE	transmembrane transporter complex
PP_0641	GO:0030964	Q	-1	0.004322108	FALSE	NADH dehydrogenase complex
PP_0641	GO:0019693	Q	-1	0.004322108	FALSE	ribose phosphate metabolic process
PP_0641	GO:0034641	Q	-1	0.004500949	FALSE	cellular nitrogen compound metabolic process
PP_0641	GO:0009145	Q	-1	0.004322108	FALSE	purine nucleoside triphosphate biosynthetic process
PP_0641	GO:1902494	Q	-1	0.004906339	FALSE	catalytic complex
PP_0641	GO:0009150	Q	-1	0.004322108	FALSE	purine ribonucleotide metabolic process
PP_0641	GO:0009206	Q	-1	0.004322108	FALSE	purine ribonucleoside triphosphate biosynthetic process
PP_0641	GO:0010257	Q	-1	0.004322108	FALSE	NADH dehydrogenase complex assembly
PP_0641	GO:1901362	Q	-1	0.004322108	FALSE	organic cyclic compound biosynthetic process
PP_0641	GO:0009199	Q	-1	0.004322108	FALSE	ribonucleoside triphosphate metabolic process
PP_0641	GO:0044271	Q	-1	0.004328539	FALSE	cellular nitrogen compound biosynthetic process
PP_0641	GO:0046034	Q	-1	0.004322108	FALSE	ATP metabolic process
PP_0641	GO:0008152	Q	-1	0.004663676	FALSE	metabolic process
PP_0641	GO:0110165	Q	-1	0.428816166	FALSE	cellular anatomical entity
PP_0641	GO:0098798	Q	-1	0.004322108	FALSE	mitochondrial protein-containing complex
PP_0641	GO:0009117	Q	-1	0.004322108	FALSE	nucleotide metabolic process
PP_0641	GO:0006807	Q	-1	0.004482746	FALSE	nitrogen compound metabolic process
PP_0641	GO:0019866	Q	-1	0.004322108	FALSE	organelle inner membrane
PP_3841	GO:0019867	Tr	0	0.004322108	FALSE	outer membrane
PP_3841	GO:0016859	Tr	0	0.004322108	FALSE	cis-trans isomerase activity
PP_3841	GO:0016020	Tr	0	0.004366591	FALSE	membrane
PP_3841	GO:0003824	Tr	0	0.00440934	FALSE	catalytic activity
PP_3841	GO:0016853	Tr	0	0.004322108	FALSE	isomerase activity
PP_3841	GO:0110165	Tr	1	0.860042791	TRUE	cellular anatomical entity
PP_3841	GO:0140096	Tr	0	0.004322108	FALSE	catalytic activity, acting on a protein
PP_2236	GO:0003674	Tr	1	0.886489454	TRUE	molecular_function
PP_2236	GO:0003824	Tr	1	0.886489454	TRUE	catalytic activity
PP_2236	GO:0016787	Tr	1	0.794243254	TRUE	hydrolase activity
PP_2236	GO:0016788	Tr	0	0.006654868	FALSE	hydrolase activity, acting on ester bonds
PP_4917	GO:0016829	Tr	0	0.00439685	FALSE	lyase activity
PP_4917	GO:0044281	Tr	0	0.232772035	FALSE	small molecule metabolic process
PP_4917	GO:0042181	Tr	0	0.004335334	FALSE	ketone biosynthetic process
PP_4917	GO:0008150	Tr	1	0.902570341	TRUE	biological_process
PP_4917	GO:0003824	Tr	1	0.90442683	TRUE	catalytic activity
PP_4917	GO:0005488	Tr	1	0.885668723	TRUE	binding
PP_4917	GO:0009233	Tr	0	0.004322108	FALSE	menaquinone metabolic process
PP_4917	GO:1901576	Tr	0	0.194023042	FALSE	organic substance biosynthetic process
PP_4917	GO:0009987	Tr	0	0.340403144	FALSE	cellular process
PP_4917	GO:0042180	Tr	0	0.004335334	FALSE	cellular ketone metabolic process
PP_4917	GO:0016836	Tr	0	0.00439685	FALSE	hydro-lyase activity
PP_4917	GO:0046872	Tr	1	0.821627625	TRUE	metal ion binding
PP_4917	GO:0003674	Tr	1	0.904981835	TRUE	molecular_function
PP_4917	GO:0044283	Tr	0	0.007456212	FALSE	small molecule biosynthetic process
PP_4917	GO:0044249	Te	0	0.147459622	FALSE	cellular biosynthetic process
PP_4917	GO:0044237	Tr	0	0.329283782	FALSE	cellular metabolic process
PP_4917	GO:0009058	Tr	0	0.147459622	FALSE	biosynthetic process
PP_4917	GO:1901663	Tr	0	0.004335334	FALSE	quinone biosynthetic process
PP_4917	GO:0016835	Te	0	0.00439685	FALSE	carbon-oxygen lyase activity
PP_4917	GO:1901661	Tr	0	0.004335334	FALSE	quinone metabolic process
PP_4917	GO:0008152	Tr	0	0.34976941	FALSE	metabolic process
PP_4917	GO:0071704	Tr	0	0.326416802	FALSE	organic substance metabolic process
PP_4917	GO:0043169	Tr	1	0.903897826	TRUE	cation binding
PP_4917	GO:0043167	Tr	1	0.903570577	TRUE	ion binding
PP_3851	GO:0048523	Q	-1	0.004590148	FALSE	negative regulation of cellular process
PP_3851	GO:0065007	Q	-1	0.103073037	FALSE	biological regulation
PP_3851	GO:0050794	Q	-1	0.103073037	FALSE	regulation of cellular process
PP_3851	GO:0080090	Q	-1	0.004580713	FALSE	regulation of primary metabolic process
PP_3851	GO:0031323	Q	-1	0.004648535	FALSE	regulation of cellular metabolic process
PP_3851	GO:0008150	Q	-1	0.467013766	TRUE	biological_process
PP_3851	GO:0051252	Q	-1	0.004580713	FALSE	regulation of RNA metabolic process
PP_3851	GO:0010605	Q	-1	0.004507115	FALSE	negative regulation of macromolecule metabolic process
PP_3851	GO:0060255	Q	-1	0.004580713	FALSE	regulation of macromolecule metabolic process
PP_3851	GO:0050789	Q	-1	0.103073037	FALSE	regulation of biological process
PP_3851	GO:1903506	Q	-1	0.004580713	FALSE	regulation of nucleic acid-templated transcription
PP_3851	GO:0010468	Q	-1	0.004580713	FALSE	regulation of gene expression
PP_3851	GO:0019222	Q	-1	0.004648535	FALSE	regulation of metabolic process
PP_3851	GO:0051171	Q	-1	0.004580713	FALSE	regulation of nitrogen compound metabolic process
PP_3851	GO:0009889	Q	-1	0.004580713	FALSE	regulation of biosynthetic process
PP_3851	GO:0031324	Q	-1	0.005115692	FALSE	negative regulation of cellular metabolic process
PP_3851	GO:0006355	Q	-1	0.004580713	FALSE	regulation of DNA-templated transcription
PP_3851	GO:0048519	Q	-1	0.004590148	FALSE	negative regulation of biological process
PP_3851	GO:0010556	Q	-1	0.004580713	FALSE	regulation of macromolecule biosynthetic process
PP_3851	GO:0009892	Q	-1	0.005115692	FALSE	negative regulation of metabolic process
PP_3851	GO:0010558	Q	-1	0.004482746	FALSE	negative regulation of macromolecule biosynthetic process
PP_3851	GO:0045934	Q	-1	0.004482746	FALSE	negative regulation of nucleobase-containing compound metabolic process
PP_3851	GO:0051253	Q	-1	0.004482746	FALSE	negative regulation of RNA metabolic process
PP_3851	GO:2001141	Q	-1	0.004580713	FALSE	regulation of RNA biosynthetic process
PP_3851	GO:0051172	Q	-1	0.004507115	FALSE	negative regulation of nitrogen compound metabolic process
PP_3851	GO:0009890	Q	-1	0.004482746	FALSE	negative regulation of biosynthetic process
PP_3851	GO:0019219	Q	-1	0.004580713	FALSE	regulation of nucleobase-containing compound metabolic process
PP_3851	GO:1903507	Q	-1	0.004482746	FALSE	negative regulation of nucleic acid-templated transcription
PP_3851	GO:0031326	Q	-1	0.004580713	FALSE	regulation of cellular biosynthetic process
PP_3851	GO:1902679	Q	-1	0.004482746	FALSE	negative regulation of RNA biosynthetic process
PP_3851	GO:0031327	Q	-1	0.004482746	FALSE	negative regulation of cellular biosynthetic process
PP_5654	GO:0044238	Q	-1	0.091679145	FALSE	primary metabolic process
PP_5654	GO:1901565	Q	-1	0.004322108	FALSE	organonitrogen compound catabolic process
PP_5654	GO:0065007	Q	-1	0.010937326	FALSE	biological regulation
PP_5654	GO:0009141	Q	-1	0.004322108	FALSE	nucleoside triphosphate metabolic process
PP_5654	GO:0009155	Q	-1	0.004322108	FALSE	purine deoxyribonucleotide catabolic process
PP_5654	GO:0044281	Q	-1	0.004368857	FALSE	small molecule metabolic process
PP_5654	GO:0003676	Q	-1	0.004358119	FALSE	nucleic acid binding
PP_5654	GO:0008150	Q	-1	0.416949881	FALSE	biological_process
PP_5654	GO:0044248	Q	-1	0.00453933	FALSE	cellular catabolic process
PP_5654	GO:0090305	Q	-1	0.004322108	FALSE	nucleic acid phosphodiester bond hydrolysis
PP_5654	GO:0009204	Q	-1	0.004322108	FALSE	deoxyribonucleoside triphosphate catabolic process
PP_5654	GO:1901361	Q	-1	0.004413339	FALSE	organic cyclic compound catabolic process
PP_5654	GO:0090304	Q	-1	0.004366591	FALSE	nucleic acid metabolic process
PP_5654	GO:0140098	Q	-1	0.004335334	FALSE	catalytic activity, acting on RNA
PP_5654	GO:0009132	Q	-1	0.004322108	FALSE	nucleoside diphosphate metabolic process
PP_5654	GO:0046872	Q	-1	0.004322108	FALSE	metal ion binding
PP_5654	GO:0019001	Q	-1	0.004322108	FALSE	guanyl nucleotide binding
PP_5654	GO:0044087	Q	-1	0.004322108	FALSE	regulation of cellular component biogenesis
PP_5654	GO:0032553	Q	-1	0.004440971	FALSE	ribonucleotide binding
PP_5654	GO:0008233	Q	-1	0.004322108	FALSE	peptidase activity
PP_5654	GO:0009144	Q	-1	0.004322108	FALSE	purine nucleoside triphosphate metabolic process
PP_5654	GO:0031324	Q	-1	0.004322108	FALSE	negative regulation of cellular metabolic process
PP_5654	GO:0009185	Q	-1	0.004322108	FALSE	ribonucleoside diphosphate metabolic process
PP_5654	GO:0044237	Q	-1	0.008067333	FALSE	cellular metabolic process
PP_5654	GO:0046983	Q	-1	0.004835513	FALSE	protein dimerization activity
PP_5654	GO:0046483	Q	-1	0.004335334	FALSE	heterocycle metabolic process
PP_5654	GO:0043412	Q	-1	0.004322108	FALSE	macromolecule modification
PP_5654	GO:0048518	Q	-1	0.004366591	FALSE	positive regulation of biological process
PP_5654	GO:0019439	Q	-1	0.004413339	FALSE	aromatic compound catabolic process
PP_5654	GO:0046386	Q	-1	0.004322108	FALSE	deoxyribose phosphate catabolic process
PP_5654	GO:0045934	Q	-1	0.004416135	FALSE	negative regulation of nucleobase-containing compound metabolic process
PP_5654	GO:0046434	Q	-1	0.004322108	FALSE	organophosphate catabolic process
PP_5654	GO:0090069	Q	-1	0.004322108	FALSE	regulation of ribosome biogenesis
PP_5654	GO:0034660	Q	-1	0.004413339	FALSE	ncRNA metabolic process
PP_5654	GO:0004540	Q	-1	0.004404867	FALSE	ribonuclease activity
PP_5654	GO:0043170	Q	-1	0.008937877	FALSE	macromolecule metabolic process
PP_5654	GO:0009264	Q	-1	0.004322108	FALSE	deoxyribonucleotide catabolic process
PP_5654	GO:0006139	Q	-1	0.004358119	FALSE	nucleobase-containing compound metabolic process
PP_5654	GO:0000166	Q	-1	0.004482746	FALSE	nucleotide binding
PP_5654	GO:0071704	Q	-1	0.230618412	FALSE	organic substance metabolic process
PP_5654	GO:0006753	Q	-1	0.004322108	FALSE	nucleoside phosphate metabolic process
PP_5654	GO:0016818	Q	-1	0.004395635	FALSE	hydrolase activity, acting on acid anhydrides, in phosphorus-containing anhydrides
PP_5654	GO:0043169	Q	-1	0.005104754	FALSE	cation binding
PP_5654	GO:0043228	Q	-1	0.004322108	FALSE	non-membrane-bounded organelle
PP_5654	GO:0035639	Q	-1	0.004440971	FALSE	purine ribonucleoside triphosphate binding
PP_5654	GO:0005575	Q	-1	0.431034321	FALSE	cellular_component
PP_5654	GO:0009191	Q	-1	0.004322108	FALSE	ribonucleoside diphosphate catabolic process
PP_5654	GO:0046707	Q	-1	0.004322108	FALSE	IDP metabolic process
PP_5654	GO:0044265	Q	-1	0.004514498	FALSE	cellular macromolecule catabolic process
PP_5654	GO:0016787	Q	-1	0.005819811	FALSE	hydrolase activity
PP_5654	GO:0043227	Q	-1	0.004350101	FALSE	membrane-bounded organelle
PP_5654	GO:0019637	Q	-1	0.004328539	FALSE	organophosphate metabolic process
PP_5654	GO:0016071	Q	-1	0.004933117	FALSE	mRNA metabolic process
PP_5654	GO:0016553	Q	-1	0.004322108	FALSE	base conversion or substitution editing
PP_5654	GO:0043226	Q	-1	0.004479086	FALSE	organelle
PP_5654	GO:0072523	Q	-1	0.004322108	FALSE	purine-containing compound catabolic process
PP_5654	GO:0003824	Q	-1	0.253974762	FALSE	catalytic activity
PP_5654	GO:0060255	Q	-1	0.004428511	FALSE	regulation of macromolecule metabolic process
PP_5654	GO:0032561	Q	-1	0.004322108	FALSE	guanyl ribonucleotide binding
PP_5654	GO:0009987	Q	-1	0.346073414	FALSE	cellular process
PP_5654	GO:0004518	Q	-1	0.004470377	FALSE	nuclease activity
PP_5654	GO:0090501	Q	-1	0.004322108	FALSE	RNA phosphodiester bond hydrolysis
PP_5654	GO:0006793	Q	-1	0.004328539	FALSE	phosphorus metabolic process
PP_5654	GO:0097159	Q	-1	0.004739541	FALSE	organic cyclic compound binding
PP_5654	GO:1901136	Q	-1	0.004322108	FALSE	carbohydrate derivative catabolic process
PP_5654	GO:1901564	Q	-1	0.005182974	FALSE	organonitrogen compound metabolic process
PP_5654	GO:0016462	Q	-1	0.004395635	FALSE	pyrophosphatase activity
PP_5654	GO:0008238	Q	-1	0.004322108	FALSE	exopeptidase activity
PP_5654	GO:1901265	Q	-1	0.004482746	FALSE	nucleoside phosphate binding
PP_5654	GO:0044270	Q	-1	0.004342514	FALSE	cellular nitrogen compound catabolic process
PP_5654	GO:0072521	Q	-1	0.004322108	FALSE	purine-containing compound metabolic process
PP_5654	GO:0009134	Q	-1	0.004322108	FALSE	nucleoside diphosphate catabolic process
PP_5654	GO:0009892	Q	-1	0.004405559	FALSE	negative regulation of metabolic process
PP_5654	GO:1901135	Q	-1	0.004322108	FALSE	carbohydrate derivative metabolic process
PP_5654	GO:0009056	Q	-1	0.004515273	FALSE	catabolic process
PP_5654	GO:0009215	Q	-1	0.004322108	FALSE	purine deoxyribonucleoside triphosphate metabolic process
PP_5654	GO:0110154	Q	-1	0.004322108	FALSE	RNA decapping
PP_5654	GO:0010564	Q	-1	0.00433798	FALSE	regulation of cell cycle process
PP_5654	GO:0051253	Q	-1	0.004416135	FALSE	negative regulation of RNA metabolic process
PP_5654	GO:0047429	Q	-1	0.004322108	FALSE	nucleoside triphosphate diphosphatase activity
PP_5654	GO:0004521	Q	-1	0.004322108	FALSE	endoribonuclease activity
PP_5654	GO:1901363	Q	-1	0.004739541	FALSE	heterocyclic compound binding
PP_5654	GO:0016074	Q	-1	0.004322108	FALSE	sno(s)RNA metabolic process
PP_5654	GO:0009259	Q	-1	0.004322108	FALSE	ribonucleotide metabolic process
PP_5654	GO:0006195	Q	-1	0.004322108	FALSE	purine nucleotide catabolic process
PP_5654	GO:1901292	Q	-1	0.004322108	FALSE	nucleoside phosphate catabolic process
PP_5654	GO:0048522	Q	-1	0.004322108	FALSE	positive regulation of cellular process
PP_5654	GO:0043229	Q	-1	0.004385002	FALSE	intracellular organelle
PP_5654	GO:0009154	Q	-1	0.004322108	FALSE	purine ribonucleotide catabolic process
PP_5654	GO:1901360	Q	-1	0.004385002	FALSE	organic cyclic compound metabolic process
PP_5654	GO:0009200	Q	-1	0.004322108	FALSE	deoxyribonucleoside triphosphate metabolic process
PP_5654	GO:0140096	Q	-1	0.004996092	FALSE	catalytic activity, acting on a protein
PP_5654	GO:0009261	Q	-1	0.004322108	FALSE	ribonucleotide catabolic process
PP_5654	GO:0055086	Q	-1	0.004322108	FALSE	nucleobase-containing small molecule metabolic process
PP_5654	GO:0008237	Q	-1	0.004322108	FALSE	metallopeptidase activity
PP_5654	GO:0005515	Q	-1	0.004744477	FALSE	protein binding
PP_5654	GO:0050794	Q	-1	0.004541574	FALSE	regulation of cellular process
PP_5654	GO:0017110	Q	-1	0.004322108	FALSE	nucleoside diphosphate phosphatase activity
PP_5654	GO:0080090	Q	-1	0.004322108	FALSE	regulation of primary metabolic process
PP_5654	GO:0031323	Q	-1	0.004342514	FALSE	regulation of cellular metabolic process
PP_5654	GO:0051252	Q	-1	0.004328539	FALSE	regulation of RNA metabolic process
PP_5654	GO:0010605	Q	-1	0.004405559	FALSE	negative regulation of macromolecule metabolic process
PP_5654	GO:0005488	Q	-1	0.396570615	FALSE	binding
PP_5654	GO:0009135	Q	-1	0.004322108	FALSE	purine nucleoside diphosphate metabolic process
PP_5654	GO:0050789	Q	-1	0.0123892	FALSE	regulation of biological process
PP_5654	GO:0003723	Q	-1	0.005250122	FALSE	RNA binding
PP_5654	GO:0003674	Q	-1	0.617762258	TRUE	molecular_function
PP_5654	GO:0051171	Q	-1	0.004322108	FALSE	regulation of nitrogen compound metabolic process
PP_5654	GO:0016817	Q	-1	0.004395635	FALSE	hydrolase activity, acting on acid anhydrides
PP_5654	GO:2000232	Q	-1	0.004322108	FALSE	regulation of rRNA processing
PP_5654	GO:0006796	Q	-1	0.004328539	FALSE	phosphate-containing compound metabolic process
PP_5654	GO:0009146	Q	-1	0.004322108	FALSE	purine nucleoside triphosphate catabolic process
PP_5654	GO:0097367	Q	-1	0.004404867	FALSE	carbohydrate derivative binding
PP_5654	GO:0048519	Q	-1	0.004394997	FALSE	negative regulation of biological process
PP_5654	GO:0009217	Q	-1	0.004322108	FALSE	purine deoxyribonucleoside triphosphate catabolic process
PP_5654	GO:0006725	Q	-1	0.004416719	FALSE	cellular aromatic compound metabolic process
PP_5654	GO:0051172	Q	-1	0.004328539	FALSE	negative regulation of nitrogen compound metabolic process
PP_5654	GO:0035862	Q	-1	0.004322108	FALSE	dITP metabolic process
PP_5654	GO:0009394	Q	-1	0.004322108	FALSE	2'-deoxyribonucleotide metabolic process
PP_5654	GO:0009262	Q	-1	0.004322108	FALSE	deoxyribonucleotide metabolic process
PP_5654	GO:0006163	Q	-1	0.004322108	FALSE	purine nucleotide metabolic process
PP_5654	GO:0044260	Q	-1	0.004366591	FALSE	cellular macromolecule metabolic process
PP_5654	GO:0036094	Q	-1	0.004335334	FALSE	small molecule binding
PP_5654	GO:0009057	Q	-1	0.004514498	FALSE	macromolecule catabolic process
PP_5654	GO:0043231	Q	-1	0.004342514	FALSE	intracellular membrane-bounded organelle
PP_5654	GO:0043167	Q	-1	0.005534723	FALSE	ion binding
PP_5654	GO:0046914	Q	-1	0.004328539	FALSE	transition metal ion binding
PP_5654	GO:0016070	Q	-1	0.005655589	FALSE	RNA metabolic process
PP_5654	GO:0045787	Q	-1	0.004322108	FALSE	positive regulation of cell cycle
PP_5654	GO:0004519	Q	-1	0.005005551	FALSE	endonuclease activity
PP_5654	GO:0048523	Q	-1	0.004432431	FALSE	negative regulation of cellular process
PP_5654	GO:0043168	Q	-1	0.004335334	FALSE	anion binding
PP_5654	GO:0019693	Q	-1	0.004322108	FALSE	ribose phosphate metabolic process
PP_5654	GO:0016893	Q	-1	0.004322108	FALSE	endonuclease activity, active with either ribo- or deoxyribonucleic acids and producing 5'-phosphomonoesters
PP_5654	GO:0034641	Q	-1	0.004375543	FALSE	cellular nitrogen compound metabolic process
PP_5654	GO:0010629	Q	-1	0.004561247	FALSE	negative regulation of gene expression
PP_5654	GO:0034655	Q	-1	0.004342514	FALSE	nucleobase-containing compound catabolic process
PP_5654	GO:0009150	Q	-1	0.004322108	FALSE	purine ribonucleotide metabolic process
PP_5654	GO:0019692	Q	-1	0.004322108	FALSE	deoxyribose phosphate metabolic process
PP_5654	GO:0009451	Q	-1	0.004322108	FALSE	RNA modification
PP_5654	GO:0016788	Q	-1	0.005139549	FALSE	hydrolase activity, acting on ester bonds
PP_5654	GO:0010468	Q	-1	0.004385002	FALSE	regulation of gene expression
PP_5654	GO:0019222	Q	-1	0.004732228	FALSE	regulation of metabolic process
PP_5654	GO:0016891	Q	-1	0.004322108	FALSE	endoribonuclease activity, producing 5'-phosphomonoesters
PP_5654	GO:0140640	Q	-1	0.004375543	FALSE	catalytic activity, acting on a nucleic acid
PP_5654	GO:1901575	Q	-1	0.004514498	FALSE	organic substance catabolic process
PP_5654	GO:0009143	Q	-1	0.004322108	FALSE	nucleoside triphosphate catabolic process
PP_5654	GO:0009179	Q	-1	0.004322108	FALSE	purine ribonucleoside diphosphate metabolic process
PP_5654	GO:0032555	Q	-1	0.004440971	FALSE	purine ribonucleotide binding
PP_5654	GO:0034661	Q	-1	0.004350101	FALSE	ncRNA catabolic process
PP_5654	GO:0009181	Q	-1	0.004322108	FALSE	purine ribonucleoside diphosphate catabolic process
PP_5654	GO:0009166	Q	-1	0.004322108	FALSE	nucleotide catabolic process
PP_5654	GO:0008152	Q	-1	0.245469534	FALSE	metabolic process
PP_5654	GO:0110165	Q	-1	0.42138695	FALSE	cellular anatomical entity
PP_5654	GO:0009117	Q	-1	0.004322108	FALSE	nucleotide metabolic process
PP_5654	GO:0017076	Q	-1	0.004440971	FALSE	purine nucleotide binding
PP_5654	GO:0009137	Q	-1	0.004322108	FALSE	purine nucleoside diphosphate catabolic process
PP_5654	GO:0006807	Q	-1	0.136849747	FALSE	nitrogen compound metabolic process
PP_5654	GO:0009151	Q	-1	0.004322108	FALSE	purine deoxyribonucleotide metabolic process
PP_5654	GO:0042802	Q	-1	0.004375287	FALSE	identical protein binding
PP_5654	GO:0019219	Q	-1	0.004328539	FALSE	regulation of nucleobase-containing compound metabolic process
PP_5654	GO:0046700	Q	-1	0.004342514	FALSE	heterocycle catabolic process
PP_5654	GO:0043232	Q	-1	0.004322108	FALSE	intracellular non-membrane-bounded organelle
PP_5654	GO:0051726	Q	-1	0.004335334	FALSE	regulation of cell cycle
PP_5654	GO:0090071	Q	-1	0.004322108	FALSE	negative regulation of ribosome biogenesis
PP_5654	GO:0006401	Q	-1	0.004350101	FALSE	RNA catabolic process
PP_1833	GO:0016020	Q	-1	0.004385002	FALSE	membrane
PP_1833	GO:0005575	Q	-1	0.810516316	TRUE	cellular_component
PP_1833	GO:0048870	Q	-1	0.004322108	FALSE	cell motility
PP_1833	GO:0001539	Q	-1	0.004322108	FALSE	cilium or flagellum-dependent cell motility
PP_1833	GO:0008150	Q	-1	0.764015373	TRUE	biological_process
PP_1833	GO:0031224	Q	-1	0.004322108	FALSE	intrinsic component of membrane
PP_1833	GO:0042330	Q	-1	0.004322108	FALSE	taxis
PP_1833	GO:0040011	Q	-1	0.004322108	FALSE	locomotion
PP_1833	GO:0110165	Q	-1	0.709155709	TRUE	cellular anatomical entity
PP_1833	GO:0009987	Q	-1	0.62237778	TRUE	cellular process
PP_1833	GO:0097588	Q	-1	0.004322108	FALSE	archaeal or bacterial-type flagellum-dependent cell motility
PP_5616	GO:0044238	Q	-1	0.004968259	FALSE	primary metabolic process
PP_5616	GO:0009521	Q	-1	0.004328539	FALSE	photosystem
PP_5616	GO:0042651	Q	-1	0.004368857	FALSE	thylakoid membrane
PP_5616	GO:0008150	Q	-1	0.860978331	TRUE	biological_process
PP_5616	GO:0009987	Q	-1	0.60031523	TRUE	cellular process
PP_5616	GO:0009523	Q	-1	0.004328539	FALSE	photosystem II
PP_5616	GO:0065003	Q	-1	0.004416041	FALSE	protein-containing complex assembly
PP_5616	GO:0016020	Q	-1	0.004500885	FALSE	membrane
PP_5616	GO:0071840	Q	-1	0.004405559	FALSE	cellular component organization or biogenesis
PP_5616	GO:1901564	Q	-1	0.005805855	FALSE	organonitrogen compound metabolic process
PP_5616	GO:0019538	Q	-1	0.004430902	FALSE	protein metabolic process
PP_5616	GO:0022607	Q	-1	0.005230339	FALSE	cellular component assembly
PP_5616	GO:0016043	Q	-1	0.004405559	FALSE	cellular component organization
PP_5616	GO:0098797	Q	-1	0.00439685	FALSE	plasma membrane protein complex
PP_5616	GO:0098796	Q	-1	0.004906339	FALSE	membrane protein complex
PP_5616	GO:0032991	Q	-1	0.00745802	FALSE	protein-containing complex
PP_5616	GO:0098590	Q	-1	0.004402066	FALSE	plasma membrane region
PP_5616	GO:0030091	Q	-1	0.004328539	FALSE	protein repair
PP_5616	GO:0034357	Q	-1	0.004368857	FALSE	photosynthetic membrane
PP_5616	GO:0008152	Q	-1	0.099375677	FALSE	metabolic process
PP_5616	GO:0110165	Q	-1	0.414569631	FALSE	cellular anatomical entity
PP_5616	GO:0042717	Q	-1	0.004328539	FALSE	plasma membrane-derived chromatophore membrane
PP_5616	GO:0043170	Q	-1	0.005052887	FALSE	macromolecule metabolic process
PP_5616	GO:0071704	Q	-1	0.006032951	FALSE	organic substance metabolic process
PP_5616	GO:0006807	Q	-1	0.004757849	FALSE	nitrogen compound metabolic process
PP_5616	GO:0043933	Q	-1	0.004328539	FALSE	protein-containing complex organization
PP_5616	GO:0005575	Q	-1	0.416881376	FALSE	cellular_component
PP_1473	GO:0010608	Q	-1	0.004731803	FALSE	post-transcriptional regulation of gene expression
PP_1473	GO:0044238	Q	-1	0.004416719	FALSE	primary metabolic process
PP_1473	GO:0065007	Q	-1	0.366123446	FALSE	biological regulation
PP_1473	GO:0043226	Q	-1	0.005790211	FALSE	organelle
PP_1473	GO:0005515	Q	-1	0.004529494	FALSE	protein binding
PP_1473	GO:0050794	Q	-1	0.324167964	FALSE	regulation of cellular process
PP_1473	GO:0061980	Q	-1	0.004322108	FALSE	regulatory RNA binding
PP_1473	GO:0003676	Q	-1	0.004358119	FALSE	nucleic acid binding
PP_1473	GO:0008150	Q	-1	0.870863349	TRUE	biological_process
PP_1473	GO:0031323	Q	-1	0.00532786	FALSE	regulation of cellular metabolic process
PP_1473	GO:0080090	Q	-1	0.005400705	FALSE	regulation of primary metabolic process
PP_1473	GO:1990904	Q	-1	0.005657386	FALSE	ribonucleoprotein complex
PP_1473	GO:0051252	Q	-1	0.004335334	FALSE	regulation of RNA metabolic process
PP_1473	GO:0034641	Q	-1	0.004358119	FALSE	cellular nitrogen compound metabolic process
PP_1473	GO:0010605	Q	-1	0.004638769	FALSE	negative regulation of macromolecule metabolic process
PP_1473	GO:0005488	Q	-1	0.469910902	TRUE	binding
PP_1473	GO:0060255	Q	-1	0.005727018	FALSE	regulation of macromolecule metabolic process
PP_1473	GO:0140535	Q	-1	0.004322108	FALSE	intracellular protein-containing complex
PP_1473	GO:0050789	Q	-1	0.354762159	FALSE	regulation of biological process
PP_1473	GO:0010629	Q	-1	0.004395635	FALSE	negative regulation of gene expression
PP_1473	GO:0009987	Q	-1	0.819085277	TRUE	cellular process
PP_1473	GO:0031047	Q	-1	0.004322108	FALSE	gene silencing by RNA
PP_1473	GO:1902494	Q	-1	0.004322108	FALSE	catalytic complex
PP_1473	GO:1905348	Q	-1	0.004322108	FALSE	endonuclease complex
PP_1473	GO:0097159	Q	-1	0.004947235	FALSE	organic cyclic compound binding
PP_1473	GO:0003723	Q	-1	0.004322108	FALSE	RNA binding
PP_1473	GO:0090304	Q	-1	0.004322108	FALSE	nucleic acid metabolic process
PP_1473	GO:0003674	Q	-1	0.818468586	TRUE	molecular_function
PP_1473	GO:0010468	Q	-1	0.005681149	FALSE	regulation of gene expression
PP_1473	GO:0019222	Q	-1	0.005247044	FALSE	regulation of metabolic process
PP_1473	GO:0051171	Q	-1	0.005400705	FALSE	regulation of nitrogen compound metabolic process
PP_1473	GO:0070918	Q	-1	0.004322108	FALSE	small regulatory ncRNA processing
PP_1473	GO:0044237	Q	-1	0.005257981	FALSE	cellular metabolic process
PP_1473	GO:0046983	Q	-1	0.004322108	FALSE	protein dimerization activity
PP_1473	GO:0046483	Q	-1	0.004322108	FALSE	heterocycle metabolic process
PP_1473	GO:0048519	Q	-1	0.004619503	FALSE	negative regulation of biological process
PP_1473	GO:0009892	Q	-1	0.004468524	FALSE	negative regulation of metabolic process
PP_1473	GO:0032991	Q	-1	0.077404767	FALSE	protein-containing complex
PP_1473	GO:0016441	Q	-1	0.004322108	FALSE	post-transcriptional gene silencing
PP_1473	GO:0034470	Q	-1	0.004322108	FALSE	ncRNA processing
PP_1473	GO:0006725	Q	-1	0.004322108	FALSE	cellular aromatic compound metabolic process
PP_1473	GO:1901363	Q	-1	0.004947235	FALSE	heterocyclic compound binding
PP_1473	GO:0031332	Q	-1	0.004322108	FALSE	RNAi effector complex
PP_1473	GO:0034660	Q	-1	0.004322108	FALSE	ncRNA metabolic process
PP_1473	GO:0008152	Q	-1	0.248280494	FALSE	metabolic process
PP_1473	GO:0110165	Q	-1	0.554944417	TRUE	cellular anatomical entity
PP_1473	GO:0043170	Q	-1	0.004350101	FALSE	macromolecule metabolic process
PP_1473	GO:0006139	Q	-1	0.004322108	FALSE	nucleobase-containing compound metabolic process
PP_1473	GO:0071704	Q	-1	0.004569699	FALSE	organic substance metabolic process
PP_1473	GO:0019219	Q	-1	0.004382082	FALSE	regulation of nucleobase-containing compound metabolic process
PP_1473	GO:0006807	Q	-1	0.004428511	FALSE	nitrogen compound metabolic process
PP_1473	GO:0042802	Q	-1	0.004322108	FALSE	identical protein binding
PP_1473	GO:0005575	Q	-1	0.842097816	TRUE	cellular_component
PP_1473	GO:0006396	Q	-1	0.004335334	FALSE	RNA processing
PP_1473	GO:1902555	Q	-1	0.004322108	FALSE	endoribonuclease complex
PP_1473	GO:0043231	Q	-1	0.00518088	FALSE	intracellular membrane-bounded organelle
PP_1473	GO:0043229	Q	-1	0.005875128	FALSE	intracellular organelle
PP_1473	GO:0060966	Q	-1	0.004322108	FALSE	regulation of gene silencing by RNA
PP_1473	GO:0043227	Q	-1	0.00507969	FALSE	membrane-bounded organelle
PP_1473	GO:0016070	Q	-1	0.004335334	FALSE	RNA metabolic process
PP_1473	GO:1901360	Q	-1	0.004322108	FALSE	organic cyclic compound metabolic process
PP_2543	GO:1902495	Tr	0	0.004360193	FALSE	transmembrane transporter complex
PP_2543	GO:0008150	Tr	1	0.905263616	TRUE	biological_process
PP_2543	GO:0015980	Tr	0	0.004669124	FALSE	energy derivation by oxidation of organic compounds
PP_2543	GO:0009987	Tr	1	0.898838147	TRUE	cellular process
PP_2543	GO:1902494	Tr	0	0.004360193	FALSE	catalytic complex
PP_2543	GO:0045333	Tr	0	0.004669124	FALSE	cellular respiration
PP_2543	GO:0045275	Tr	0	0.004322108	FALSE	respiratory chain complex III
PP_2543	GO:1990351	Te	0	0.004360193	FALSE	transporter complex
PP_2543	GO:0009060	Tr	0	0.004618764	FALSE	aerobic respiration
PP_2543	GO:0044237	Tr	0	0.113616044	FALSE	cellular metabolic process
PP_2543	GO:0022904	Tr	0	0.004479086	FALSE	respiratory electron transport chain
PP_2543	GO:0098796	Tr	0	0.012491888	FALSE	membrane protein complex
PP_2543	GO:0019646	Tr	0	0.004335334	FALSE	aerobic electron transport chain
PP_2543	GO:0032991	Te	0	0.013944538	FALSE	protein-containing complex
PP_2543	GO:1990204	Tr	0	0.004360193	FALSE	oxidoreductase complex
PP_2543	GO:0008152	Tr	0	0.076138181	FALSE	metabolic process
PP_2543	GO:0022900	Tr	0	0.004479086	FALSE	electron transport chain
PP_2543	GO:0098798	Tr	0	0.004335334	FALSE	mitochondrial protein-containing complex
PP_2543	GO:0098803	Tr	0	0.004335334	FALSE	respiratory chain complex
PP_2543	GO:0005575	Tr	1	0.905400024	TRUE	cellular_component
PP_2543	GO:0006091	Tr	0	0.004515273	FALSE	generation of precursor metabolites and energy
PP_2543	GO:0098800	Tr	0	0.004335334	FALSE	inner mitochondrial membrane protein complex
PP_2543	GO:0070069	Tr	0	0.00514368	FALSE	cytochrome complex
PP_4201	GO:0044238	Tr	0	0.085684912	FALSE	primary metabolic process
PP_4201	GO:0043436	Tr	0	0.078478515	FALSE	oxoacid metabolic process
PP_4201	GO:1901565	Te	0	0.208426704	FALSE	organonitrogen compound catabolic process
PP_4201	GO:0019320	Tr	0	0.004323251	FALSE	hexose catabolic process
PP_4201	GO:0005515	Tr	0	0.005516211	FALSE	protein binding
PP_4201	GO:0044281	Tr	0	0.215614467	FALSE	small molecule metabolic process
PP_4201	GO:0044248	Tr	0	0.020098548	FALSE	cellular catabolic process
PP_4201	GO:0008150	Tr	1	0.895615094	TRUE	biological_process
PP_4201	GO:0046395	Tr	0	0.012516374	FALSE	carboxylic acid catabolic process
PP_4201	GO:0003824	Tr	1	0.903624841	TRUE	catalytic activity
PP_4201	GO:0005488	Te	1	0.901789667	TRUE	binding
PP_4201	GO:0009987	Tr	1	0.885106572	TRUE	cellular process
PP_4201	GO:0019299	Tr	0	0.004323251	FALSE	rhamnose metabolic process
PP_4201	GO:0003674	Tr	1	0.903624841	TRUE	molecular_function
PP_4201	GO:0046365	Tr	0	0.004323251	FALSE	monosaccharide catabolic process
PP_4201	GO:0032787	Tr	0	0.016675031	FALSE	monocarboxylic acid metabolic process
PP_4201	GO:0042354	Tr	0	0.004323251	FALSE	L-fucose metabolic process
PP_4201	GO:1901564	Tr	0	0.065278338	FALSE	organonitrogen compound metabolic process
PP_4201	GO:0009448	Tr	0	0.004382082	FALSE	gamma-aminobutyric acid metabolic process
PP_4201	GO:0044237	Tr	1	0.885106572	TRUE	cellular metabolic process
PP_4201	GO:1901575	Tr	0	0.053217895	FALSE	organic substance catabolic process
PP_4201	GO:0004029	Tr	0	0.004355397	FALSE	aldehyde dehydrogenase (NAD+) activity
PP_4201	GO:0019318	Tr	0	0.004323251	FALSE	hexose metabolic process
PP_4201	GO:0009056	Tr	0	0.053217895	FALSE	catabolic process
PP_4201	GO:0006520	Tr	0	0.017007419	FALSE	cellular amino acid metabolic process
PP_4201	GO:0016054	Tr	0	0.012516374	FALSE	organic acid catabolic process
PP_4201	GO:0044282	Tr	0	0.060327793	FALSE	small molecule catabolic process
PP_4201	GO:0004030	Tr	0	0.023705738	FALSE	aldehyde dehydrogenase [NAD(P)+] activity
PP_4201	GO:0009063	Tr	0	0.004902339	FALSE	cellular amino acid catabolic process
PP_4201	GO:0008152	Tr	1	0.898843691	TRUE	metabolic process
PP_4201	GO:0110165	Tr	0	0.37729942	FALSE	cellular anatomical entity
PP_4201	GO:0019317	Tr	0	0.004323251	FALSE	fucose catabolic process
PP_4201	GO:0006004	Tr	0	0.004323251	FALSE	fucose metabolic process
PP_4201	GO:0016491	Tr	1	0.90334358	TRUE	oxidoreductase activity
PP_4201	GO:0071704	Te	0	0.881188822	TRUE	organic substance metabolic process
PP_4201	GO:0016903	Tr	0	0.145557333	FALSE	oxidoreductase activity, acting on the aldehyde or oxo group of donors
PP_4201	GO:0006807	Tr	0	0.065278338	FALSE	nitrogen compound metabolic process
PP_4201	GO:0006082	Tr	0	0.078478515	FALSE	organic acid metabolic process
PP_4201	GO:0005575	Tr	1	0.37729942	FALSE	cellular_component
PP_4201	GO:0016052	Tr	0	0.004322108	FALSE	carbohydrate catabolic process
PP_4201	GO:0005975	Tr	0	0.004868287	FALSE	carbohydrate metabolic process
PP_4201	GO:0016620	Tr	0	0.129328216	FALSE	oxidoreductase activity, acting on the aldehyde or oxo group of donors, NAD or NADP as acceptor
PP_4201	GO:0005996	Tr	0	0.004323251	FALSE	monosaccharide metabolic process
PP_4201	GO:0019752	Tr	0	0.078478515	FALSE	carboxylic acid metabolic process
PP_4201	GO:0009013	Tr	0	0.004480948	FALSE	succinate-semialdehyde dehydrogenase [NAD(P)+] activity
PP_1885	GO:0065007	Q	-1	0.09441114	FALSE	biological regulation
PP_1885	GO:0008150	Q	-1	0.315468432	FALSE	biological_process
PP_1885	GO:0031224	Q	-1	0.013065581	FALSE	intrinsic component of membrane
PP_1885	GO:0009987	Q	-1	0.284513468	FALSE	cellular process
PP_1885	GO:0003674	Q	-1	0.337340537	FALSE	molecular_function
PP_1885	GO:0016020	Q	-1	0.285354825	FALSE	membrane
PP_1885	GO:0098796	Q	-1	0.007540693	FALSE	membrane protein complex
PP_1885	GO:0032991	Q	-1	0.005123663	FALSE	protein-containing complex
PP_1885	GO:0110165	Q	-1	0.314965268	FALSE	cellular anatomical entity
PP_1885	GO:0005575	Q	-1	0.340783367	FALSE	cellular_component
PP_0771	GO:0044238	Tr	0	0.117081487	FALSE	primary metabolic process
PP_0771	GO:0043043	Tr	0	0.004454136	FALSE	peptide biosynthetic process
PP_0771	GO:0043226	Tr	0	0.004342514	FALSE	organelle
PP_0771	GO:0005840	Tr	0	0.004322108	FALSE	ribosome
PP_0771	GO:0099572	Tr	0	0.004322108	FALSE	postsynaptic specialization
PP_0771	GO:0006518	Tr	0	0.004454136	FALSE	peptide metabolic process
PP_0771	GO:0003676	Tr	1	0.876573385	TRUE	nucleic acid binding
PP_0771	GO:0005198	Tr	0	0.004454136	FALSE	structural molecule activity
PP_0771	GO:0008150	Tr	1	0.767319143	TRUE	biological_process
PP_0771	GO:0097305	Tr	0	0.004322108	FALSE	response to alcohol
PP_0771	GO:1990904	Tr	0	0.004322108	FALSE	ribonucleoprotein complex
PP_0771	GO:0034641	Tr	0	0.156416027	FALSE	cellular nitrogen compound metabolic process
PP_0771	GO:0005488	Tr	1	0.874145964	TRUE	binding
PP_0771	GO:1901576	Te	0	0.004739541	FALSE	organic substance biosynthetic process
PP_0771	GO:0016072	Te	0	0.070518069	FALSE	rRNA metabolic process
PP_0771	GO:0010033	Tr	0	0.004322108	FALSE	response to organic substance
PP_0771	GO:0050896	Tr	0	0.007764621	FALSE	response to stimulus
PP_0771	GO:0009987	Tr	0	0.328072372	FALSE	cellular process
PP_0771	GO:0097159	Te	1	0.881507032	TRUE	organic cyclic compound binding
PP_0771	GO:0090304	Tr	0	0.071554284	FALSE	nucleic acid metabolic process
PP_0771	GO:1901700	Tr	0	0.004322108	FALSE	response to oxygen-containing compound
PP_0771	GO:0003674	Tr	1	0.898475702	TRUE	molecular_function
PP_0771	GO:0006412	Tr	0	0.004322108	FALSE	translation
PP_0771	GO:0030054	Tr	0	0.004322108	FALSE	cell junction
PP_0771	GO:0044249	Tr	0	0.004739541	FALSE	cellular biosynthetic process
PP_0771	GO:1901564	Tr	0	0.005841076	FALSE	organonitrogen compound metabolic process
PP_0771	GO:0019538	Tr	0	0.0051517	FALSE	protein metabolic process
PP_0771	GO:0044237	Tr	0	0.121211334	FALSE	cellular metabolic process
PP_0771	GO:0046483	Tr	0	0.071554284	FALSE	heterocycle metabolic process
PP_0771	GO:0043230	Tr	0	0.004328539	FALSE	extracellular organelle
PP_0771	GO:0032991	Te	0	0.307383322	FALSE	protein-containing complex
PP_0771	GO:0009058	Te	0	0.004739541	FALSE	biosynthetic process
PP_0771	GO:0015934	Te	0	0.004335334	FALSE	large ribosomal subunit
PP_0771	GO:0006364	Tr	0	0.004322108	FALSE	rRNA processing
PP_0771	GO:0034470	Tr	0	0.004322108	FALSE	ncRNA processing
PP_0771	GO:0006725	Tr	0	0.071554284	FALSE	cellular aromatic compound metabolic process
PP_0771	GO:0044271	Tr	0	0.004606546	FALSE	cellular nitrogen compound biosynthetic process
PP_0771	GO:0042221	Tr	0	0.004322108	FALSE	response to chemical
PP_0771	GO:1901363	Tr	1	0.881507032	TRUE	heterocyclic compound binding
PP_0771	GO:0034660	Tr	0	0.070518069	FALSE	ncRNA metabolic process
PP_0771	GO:0008152	Tr	0	0.117081487	FALSE	metabolic process
PP_0771	GO:0110165	Tr	0	0.020797283	FALSE	cellular anatomical entity
PP_0771	GO:0043604	Te	0	0.004454136	FALSE	amide biosynthetic process
PP_0771	GO:0043170	Tr	0	0.115052469	FALSE	macromolecule metabolic process
PP_0771	GO:0006139	Tr	0	0.071554284	FALSE	nucleobase-containing compound metabolic process
PP_0771	GO:0071704	Tr	0	0.117081487	FALSE	organic substance metabolic process
PP_0771	GO:0043603	Tr	0	0.005293578	FALSE	cellular amide metabolic process
PP_0771	GO:0016070	Tr	0	0.094822146	FALSE	RNA metabolic process
PP_0771	GO:0044391	Tr	0	0.004335334	FALSE	ribosomal subunit
PP_0771	GO:0070161	Tr	0	0.004322108	FALSE	anchoring junction
PP_0771	GO:0044260	Tr	0	0.127909423	FALSE	cellular macromolecule metabolic process
PP_0771	GO:0031982	Tr	0	0.004328539	FALSE	vesicle
PP_0771	GO:0043228	Tr	0	0.004335334	FALSE	non-membrane-bounded organelle
PP_0771	GO:0065010	Tr	0	0.004328539	FALSE	extracellular membrane-bounded organelle
PP_0771	GO:1903561	Tr	0	0.004328539	FALSE	extracellular vesicle
PP_0771	GO:0005575	Tr	1	0.80383683	TRUE	cellular_component
PP_0771	GO:0006807	Tr	0	0.117081487	FALSE	nitrogen compound metabolic process
PP_0771	GO:0006396	Tr	0	0.004322108	FALSE	RNA processing
PP_0771	GO:0043232	Te	0	0.004335334	FALSE	intracellular non-membrane-bounded organelle
PP_0771	GO:0043231	Tr	0	0.004322108	FALSE	intracellular membrane-bounded organelle
PP_0771	GO:0034645	Tr	0	0.004468047	FALSE	cellular macromolecule biosynthetic process
PP_0771	GO:1901360	Tr	0	0.071554284	FALSE	organic cyclic compound metabolic process
PP_0771	GO:0043229	Tr	0	0.004342514	FALSE	intracellular organelle
PP_0771	GO:0043227	Tr	0	0.004322108	FALSE	membrane-bounded organelle
PP_0771	GO:0009059	Tr	0	0.005088596	FALSE	macromolecule biosynthetic process
PP_0771	GO:1901566	Tr	0	0.004454136	FALSE	organonitrogen compound biosynthetic process
PP_0771	GO:0030055	Tr	0	0.004322108	FALSE	cell-substrate junction
PP_3056	GO:0050790	Q	-1	0.004513232	FALSE	regulation of catalytic activity
PP_3056	GO:0065007	Q	-1	0.394678521	FALSE	biological regulation
PP_3056	GO:0005887	Q	-1	0.004328539	FALSE	integral component of plasma membrane
PP_3056	GO:0080090	Q	-1	0.004358119	FALSE	regulation of primary metabolic process
PP_3056	GO:0008150	Q	-1	0.814721559	TRUE	biological_process
PP_3056	GO:0031224	Q	-1	0.345598136	FALSE	intrinsic component of membrane
PP_3056	GO:0010605	Q	-1	0.004940391	FALSE	negative regulation of macromolecule metabolic process
PP_3056	GO:0060255	Q	-1	0.004578773	FALSE	regulation of macromolecule metabolic process
PP_3056	GO:0050789	Q	-1	0.248645169	FALSE	regulation of biological process
PP_3056	GO:0052547	Q	-1	0.004375287	FALSE	regulation of peptidase activity
PP_3056	GO:0050896	Q	-1	0.006238101	FALSE	response to stimulus
PP_3056	GO:0006950	Q	-1	0.005174331	FALSE	response to stress
PP_3056	GO:0031233	Q	-1	0.004322108	FALSE	intrinsic component of external side of plasma membrane
PP_3056	GO:0016020	Q	-1	0.447290069	FALSE	membrane
PP_3056	GO:0051171	Q	-1	0.004405559	FALSE	regulation of nitrogen compound metabolic process
PP_3056	GO:0019222	Q	-1	0.009421486	FALSE	regulation of metabolic process
PP_3056	GO:0016021	Q	-1	0.004572896	FALSE	integral component of membrane
PP_3056	GO:0009266	Q	-1	0.005898968	FALSE	response to temperature stimulus
PP_3056	GO:0051248	Q	-1	0.00443892	FALSE	negative regulation of protein metabolic process
PP_3056	GO:0044092	Q	-1	0.005013725	FALSE	negative regulation of molecular function
PP_3056	GO:0045861	Q	-1	0.004322108	FALSE	negative regulation of proteolysis
PP_3056	GO:0098796	Q	-1	0.007027201	FALSE	membrane protein complex
PP_3056	GO:0048519	Q	-1	0.005129897	FALSE	negative regulation of biological process
PP_3056	GO:0032991	Q	-1	0.255448474	FALSE	protein-containing complex
PP_3056	GO:0051246	Q	-1	0.004994422	FALSE	regulation of protein metabolic process
PP_3056	GO:0009892	Q	-1	0.004940391	FALSE	negative regulation of metabolic process
PP_3056	GO:0030162	Q	-1	0.004940198	FALSE	regulation of proteolysis
PP_3056	GO:0051172	Q	-1	0.004868287	FALSE	negative regulation of nitrogen compound metabolic process
PP_3056	GO:0031226	Q	-1	0.004506437	FALSE	intrinsic component of plasma membrane
PP_3056	GO:0110165	Q	-1	0.793987568	TRUE	cellular anatomical entity
PP_3056	GO:0065009	Q	-1	0.004470377	FALSE	regulation of molecular function
PP_3056	GO:0043086	Q	-1	0.004328539	FALSE	negative regulation of catalytic activity
PP_3056	GO:0051336	Q	-1	0.004430902	FALSE	regulation of hydrolase activity
PP_3056	GO:0005575	Q	-1	0.828955595	TRUE	cellular_component
PP_3056	GO:0009628	Q	-1	0.004943081	FALSE	response to abiotic stimulus
PP_3056	GO:0051346	Q	-1	0.004322108	FALSE	negative regulation of hydrolase activity
PP_1633	GO:0050790	Q	-1	0.004322108	FALSE	regulation of catalytic activity
PP_1633	GO:0098791	Q	-1	0.004322108	FALSE	Golgi apparatus subcompartment
PP_1633	GO:0065007	Q	-1	0.116224387	FALSE	biological regulation
PP_1633	GO:0043226	Q	-1	0.005910346	FALSE	organelle
PP_1633	GO:0008150	Q	-1	0.638352452	TRUE	biological_process
PP_1633	GO:0140535	Q	-1	0.004402909	FALSE	intracellular protein-containing complex
PP_1633	GO:0031984	Q	-1	0.004322108	FALSE	organelle subcompartment
PP_1633	GO:0048856	Q	-1	0.004322108	FALSE	anatomical structure development
PP_1633	GO:0009987	Q	-1	0.57443383	TRUE	cellular process
PP_1633	GO:0046907	Q	-1	0.004322108	FALSE	intracellular transport
PP_1633	GO:0051641	Q	-1	0.004422291	FALSE	cellular localization
PP_1633	GO:0071840	Q	-1	0.004513816	FALSE	cellular component organization or biogenesis
PP_1633	GO:0030008	Q	-1	0.004322108	FALSE	TRAPP complex
PP_1633	GO:0051649	Q	-1	0.004322108	FALSE	establishment of localization in cell
PP_1633	GO:0032502	Q	-1	0.004395635	FALSE	developmental process
PP_1633	GO:0016043	Q	-1	0.00439685	FALSE	cellular component organization
PP_1633	GO:0006996	Q	-1	0.004529616	FALSE	organelle organization
PP_1633	GO:0032991	Q	-1	0.004358119	FALSE	protein-containing complex
PP_1633	GO:0099023	Q	-1	0.004322108	FALSE	vesicle tethering complex
PP_1633	GO:0048193	Q	-1	0.004322108	FALSE	Golgi vesicle transport
PP_1633	GO:0051234	Q	-1	0.004465803	FALSE	establishment of localization
PP_1633	GO:0110165	Q	-1	0.813708995	TRUE	cellular anatomical entity
PP_1633	GO:0065009	Q	-1	0.004322108	FALSE	regulation of molecular function
PP_1633	GO:0051336	Q	-1	0.004322108	FALSE	regulation of hydrolase activity
PP_1633	GO:0016192	Q	-1	0.004322108	FALSE	vesicle-mediated transport
PP_1633	GO:0006810	Q	-1	0.004465803	FALSE	transport
PP_1633	GO:0005575	Q	-1	0.795373304	TRUE	cellular_component
PP_1633	GO:0048731	Q	-1	0.004322108	FALSE	system development
PP_1633	GO:0043231	Q	-1	0.004835513	FALSE	intracellular membrane-bounded organelle
PP_1633	GO:0016050	Q	-1	0.004322108	FALSE	vesicle organization
PP_1633	GO:0043229	Q	-1	0.006963558	FALSE	intracellular organelle
PP_1633	GO:0043227	Q	-1	0.004370549	FALSE	membrane-bounded organelle
PP_1633	GO:0051179	Q	-1	0.0045629	FALSE	localization
PP_2580	GO:0098542	Q	-1	0.004322108	FALSE	defense response to other organism
PP_2580	GO:0044238	Q	-1	0.004521772	FALSE	primary metabolic process
PP_2580	GO:0065007	Q	-1	0.004898558	FALSE	biological regulation
PP_2580	GO:1901565	Q	-1	0.004322108	FALSE	organonitrogen compound catabolic process
PP_2580	GO:0002831	Q	-1	0.004322108	FALSE	regulation of response to biotic stimulus
PP_2580	GO:0044248	Q	-1	0.004322108	FALSE	cellular catabolic process
PP_2580	GO:0008150	Q	-1	0.29868918	FALSE	biological_process
PP_2580	GO:0043085	Q	-1	0.004322108	FALSE	positive regulation of catalytic activity
PP_2580	GO:0009893	Q	-1	0.004322108	FALSE	positive regulation of metabolic process
PP_2580	GO:0051169	Q	-1	0.004322108	FALSE	nuclear transport
PP_2580	GO:0006508	Q	-1	0.004322108	FALSE	proteolysis
PP_2580	GO:0001817	Q	-1	0.004322108	FALSE	regulation of cytokine production
PP_2580	GO:0046907	Q	-1	0.004322108	FALSE	intracellular transport
PP_2580	GO:0080134	Q	-1	0.004322108	FALSE	regulation of response to stress
PP_2580	GO:1903506	Q	-1	0.004328539	FALSE	regulation of nucleic acid-templated transcription
PP_2580	GO:0051240	Q	-1	0.004322108	FALSE	positive regulation of multicellular organismal process
PP_2580	GO:0043207	Q	-1	0.004322108	FALSE	response to external biotic stimulus
PP_2580	GO:0010604	Q	-1	0.004322108	FALSE	positive regulation of macromolecule metabolic process
PP_2580	GO:0050776	Q	-1	0.004322108	FALSE	regulation of immune response
PP_2580	GO:0009889	Q	-1	0.004322108	FALSE	regulation of biosynthetic process
PP_2580	GO:0031324	Q	-1	0.004322108	FALSE	negative regulation of cellular metabolic process
PP_2580	GO:0006515	Q	-1	0.004322108	FALSE	protein quality control for misfolded or incompletely synthesized proteins
PP_2580	GO:0002237	Q	-1	0.004322108	FALSE	response to molecule of bacterial origin
PP_2580	GO:0044237	Q	-1	0.0062946	FALSE	cellular metabolic process
PP_2580	GO:0010952	Q	-1	0.004322108	FALSE	positive regulation of peptidase activity
PP_2580	GO:0051246	Q	-1	0.004322108	FALSE	regulation of protein metabolic process
PP_2580	GO:0048518	Q	-1	0.004322108	FALSE	positive regulation of biological process
PP_2580	GO:0045934	Q	-1	0.004322108	FALSE	negative regulation of nucleobase-containing compound metabolic process
PP_2580	GO:0048584	Q	-1	0.004322108	FALSE	positive regulation of response to stimulus
PP_2580	GO:0033036	Q	-1	0.004322108	FALSE	macromolecule localization
PP_2580	GO:0015031	Q	-1	0.004327442	FALSE	protein transport
PP_2580	GO:0043170	Q	-1	0.004394997	FALSE	macromolecule metabolic process
PP_2580	GO:0071704	Q	-1	0.004521772	FALSE	organic substance metabolic process
PP_2580	GO:0006810	Q	-1	0.004328539	FALSE	transport
PP_2580	GO:0048583	Q	-1	0.004322108	FALSE	regulation of response to stimulus
PP_2580	GO:0005575	Q	-1	0.431960956	FALSE	cellular_component
PP_2580	GO:0031326	Q	-1	0.004322108	FALSE	regulation of cellular biosynthetic process
PP_2580	GO:0010557	Q	-1	0.004322108	FALSE	positive regulation of macromolecule biosynthetic process
PP_2580	GO:0044265	Q	-1	0.004322108	FALSE	cellular macromolecule catabolic process
PP_2580	GO:0043227	Q	-1	0.004988991	FALSE	membrane-bounded organelle
PP_2580	GO:0031327	Q	-1	0.004322108	FALSE	negative regulation of cellular biosynthetic process
PP_2580	GO:0002694	Q	-1	0.004322108	FALSE	regulation of leukocyte activation
PP_2580	GO:0070727	Q	-1	0.004322108	FALSE	cellular macromolecule localization
PP_2580	GO:0006913	Q	-1	0.004322108	FALSE	nucleocytoplasmic transport
PP_2580	GO:0043226	Q	-1	0.006959303	FALSE	organelle
PP_2580	GO:0009790	Q	-1	0.004322108	FALSE	embryo development
PP_2580	GO:0060255	Q	-1	0.004328539	FALSE	regulation of macromolecule metabolic process
PP_2580	GO:0048856	Q	-1	0.004322108	FALSE	anatomical structure development
PP_2580	GO:0009987	Q	-1	0.072023853	FALSE	cellular process
PP_2580	GO:0006886	Q	-1	0.004322108	FALSE	intracellular protein transport
PP_2580	GO:0032675	Q	-1	0.004322108	FALSE	regulation of interleukin-6 production
PP_2580	GO:1902680	Q	-1	0.004322108	FALSE	positive regulation of RNA biosynthetic process
PP_2580	GO:0045184	Q	-1	0.004322108	FALSE	establishment of protein localization
PP_2580	GO:1901700	Q	-1	0.004322108	FALSE	response to oxygen-containing compound
PP_2580	GO:0051641	Q	-1	0.004322108	FALSE	cellular localization
PP_2580	GO:0050793	Q	-1	0.004322108	FALSE	regulation of developmental process
PP_2580	GO:0050864	Q	-1	0.004322108	FALSE	regulation of B cell activation
PP_2580	GO:0006511	Q	-1	0.004322108	FALSE	ubiquitin-dependent protein catabolic process
PP_2580	GO:1901564	Q	-1	0.004322108	FALSE	organonitrogen compound metabolic process
PP_2580	GO:0032501	Q	-1	0.004322108	FALSE	multicellular organismal process
PP_2580	GO:0001819	Q	-1	0.004322108	FALSE	positive regulation of cytokine production
PP_2580	GO:0010628	Q	-1	0.004322108	FALSE	positive regulation of gene expression
PP_2580	GO:0072594	Q	-1	0.004322108	FALSE	establishment of protein localization to organelle
PP_2580	GO:0009892	Q	-1	0.004322108	FALSE	negative regulation of metabolic process
PP_2580	GO:0009056	Q	-1	0.004322108	FALSE	catabolic process
PP_2580	GO:0060090	Q	-1	0.004322108	FALSE	molecular adaptor activity
PP_2580	GO:0010498	Q	-1	0.004322108	FALSE	proteasomal protein catabolic process
PP_2580	GO:0010558	Q	-1	0.004322108	FALSE	negative regulation of macromolecule biosynthetic process
PP_2580	GO:0005667	Q	-1	0.004322108	FALSE	transcription regulator complex
PP_2580	GO:0030162	Q	-1	0.004322108	FALSE	regulation of proteolysis
PP_2580	GO:0051253	Q	-1	0.004322108	FALSE	negative regulation of RNA metabolic process
PP_2580	GO:0045088	Q	-1	0.004322108	FALSE	regulation of innate immune response
PP_2580	GO:0050865	Q	-1	0.004322108	FALSE	regulation of cell activation
PP_2580	GO:0045935	Q	-1	0.004322108	FALSE	positive regulation of nucleobase-containing compound metabolic process
PP_2580	GO:0065009	Q	-1	0.004322108	FALSE	regulation of molecular function
PP_2580	GO:0002833	Q	-1	0.004322108	FALSE	positive regulation of response to biotic stimulus
PP_2580	GO:0032103	Q	-1	0.004322108	FALSE	positive regulation of response to external stimulus
PP_2580	GO:0009891	Q	-1	0.004322108	FALSE	positive regulation of biosynthetic process
PP_2580	GO:0051345	Q	-1	0.004322108	FALSE	positive regulation of hydrolase activity
PP_2580	GO:0048522	Q	-1	0.004322108	FALSE	positive regulation of cellular process
PP_2580	GO:0043229	Q	-1	0.006959303	FALSE	intracellular organelle
PP_2580	GO:1902679	Q	-1	0.004322108	FALSE	negative regulation of RNA biosynthetic process
PP_2580	GO:0031347	Q	-1	0.004322108	FALSE	regulation of defense response
PP_2580	GO:0051254	Q	-1	0.004322108	FALSE	positive regulation of RNA metabolic process
PP_2580	GO:0051251	Q	-1	0.004322108	FALSE	positive regulation of lymphocyte activation
PP_2580	GO:0005515	Q	-1	0.006420269	FALSE	protein binding
PP_2580	GO:0050794	Q	-1	0.004394997	FALSE	regulation of cellular process
PP_2580	GO:0051707	Q	-1	0.004322108	FALSE	response to other organism
PP_2580	GO:0008104	Q	-1	0.004322108	FALSE	protein localization
PP_2580	GO:0080090	Q	-1	0.004328539	FALSE	regulation of primary metabolic process
PP_2580	GO:0031323	Q	-1	0.004328539	FALSE	regulation of cellular metabolic process
PP_2580	GO:0051252	Q	-1	0.004328539	FALSE	regulation of RNA metabolic process
PP_2580	GO:0010605	Q	-1	0.004322108	FALSE	negative regulation of macromolecule metabolic process
PP_2580	GO:0005488	Q	-1	0.173647784	FALSE	binding
PP_2580	GO:0050789	Q	-1	0.004366591	FALSE	regulation of biological process
PP_2580	GO:0010033	Q	-1	0.004322108	FALSE	response to organic substance
PP_2580	GO:0045862	Q	-1	0.004322108	FALSE	positive regulation of proteolysis
PP_2580	GO:0009617	Q	-1	0.004322108	FALSE	response to bacterium
PP_2580	GO:0003674	Q	-1	0.422983655	FALSE	molecular_function
PP_2580	GO:0051171	Q	-1	0.004328539	FALSE	regulation of nitrogen compound metabolic process
PP_2580	GO:0044419	Q	-1	0.004322108	FALSE	biological process involved in interspecies interaction between organisms
PP_2580	GO:0051247	Q	-1	0.004322108	FALSE	positive regulation of protein metabolic process
PP_2580	GO:0006355	Q	-1	0.004322108	FALSE	regulation of DNA-templated transcription
PP_2580	GO:0006357	Q	-1	0.004322108	FALSE	regulation of transcription by RNA polymerase II
PP_2580	GO:0032101	Q	-1	0.004322108	FALSE	regulation of response to external stimulus
PP_2580	GO:0048519	Q	-1	0.004322108	FALSE	negative regulation of biological process
PP_2580	GO:0010556	Q	-1	0.004322108	FALSE	regulation of macromolecule biosynthetic process
PP_2580	GO:0032991	Q	-1	0.104065928	FALSE	protein-containing complex
PP_2580	GO:0051170	Q	-1	0.004322108	FALSE	import into nucleus
PP_2580	GO:0051239	Q	-1	0.004322108	FALSE	regulation of multicellular organismal process
PP_2580	GO:0051172	Q	-1	0.004322108	FALSE	negative regulation of nitrogen compound metabolic process
PP_2580	GO:0002819	Q	-1	0.004322108	FALSE	regulation of adaptive immune response
PP_2580	GO:0009890	Q	-1	0.004322108	FALSE	negative regulation of biosynthetic process
PP_2580	GO:0006952	Q	-1	0.004322108	FALSE	defense response
PP_2580	GO:0051336	Q	-1	0.004322108	FALSE	regulation of hydrolase activity
PP_2580	GO:0045595	Q	-1	0.004322108	FALSE	regulation of cell differentiation
PP_2580	GO:0031503	Q	-1	0.004322108	FALSE	protein-containing complex localization
PP_2580	GO:0140110	Q	-1	0.004322108	FALSE	transcription regulator activity
PP_2580	GO:0044260	Q	-1	0.004328539	FALSE	cellular macromolecule metabolic process
PP_2580	GO:0033993	Q	-1	0.004322108	FALSE	response to lipid
PP_2580	GO:0050867	Q	-1	0.004322108	FALSE	positive regulation of cell activation
PP_2580	GO:1903507	Q	-1	0.004322108	FALSE	negative regulation of nucleic acid-templated transcription
PP_2580	GO:0009057	Q	-1	0.004322108	FALSE	macromolecule catabolic process
PP_2580	GO:0043231	Q	-1	0.004988991	FALSE	intracellular membrane-bounded organelle
PP_2580	GO:0031349	Q	-1	0.004322108	FALSE	positive regulation of defense response
PP_2580	GO:0051179	Q	-1	0.004335334	FALSE	localization
PP_2580	GO:0048523	Q	-1	0.004322108	FALSE	negative regulation of cellular process
PP_2580	GO:0045892	Q	-1	0.004322108	FALSE	negative regulation of DNA-templated transcription
PP_2580	GO:0052548	Q	-1	0.004322108	FALSE	regulation of endopeptidase activity
PP_2580	GO:0051249	Q	-1	0.004322108	FALSE	regulation of lymphocyte activation
PP_2580	GO:0050790	Q	-1	0.004322108	FALSE	regulation of catalytic activity
PP_2580	GO:0031325	Q	-1	0.004322108	FALSE	positive regulation of cellular metabolic process
PP_2580	GO:1903508	Q	-1	0.004322108	FALSE	positive regulation of nucleic acid-templated transcription
PP_2580	GO:0009607	Q	-1	0.004322108	FALSE	response to biotic stimulus
PP_2580	GO:0071702	Q	-1	0.004322108	FALSE	organic substance transport
PP_2580	GO:0050896	Q	-1	0.004328539	FALSE	response to stimulus
PP_2580	GO:0006950	Q	-1	0.004322108	FALSE	response to stress
PP_2580	GO:0043632	Q	-1	0.004322108	FALSE	modification-dependent macromolecule catabolic process
PP_2580	GO:0052547	Q	-1	0.004322108	FALSE	regulation of peptidase activity
PP_2580	GO:0042127	Q	-1	0.004322108	FALSE	regulation of cell population proliferation
PP_2580	GO:0002696	Q	-1	0.004322108	FALSE	positive regulation of leukocyte activation
PP_2580	GO:0007275	Q	-1	0.004322108	FALSE	multicellular organism development
PP_2580	GO:0002684	Q	-1	0.004322108	FALSE	positive regulation of immune system process
PP_2580	GO:0071705	Q	-1	0.004322108	FALSE	nitrogen compound transport
PP_2580	GO:0031328	Q	-1	0.004322108	FALSE	positive regulation of cellular biosynthetic process
PP_2580	GO:0010468	Q	-1	0.004322108	FALSE	regulation of gene expression
PP_2580	GO:0019222	Q	-1	0.004335334	FALSE	regulation of metabolic process
PP_2580	GO:0019538	Q	-1	0.004322108	FALSE	protein metabolic process
PP_2580	GO:0051649	Q	-1	0.004322108	FALSE	establishment of localization in cell
PP_2580	GO:0032502	Q	-1	0.004322108	FALSE	developmental process
PP_2580	GO:1901575	Q	-1	0.004322108	FALSE	organic substance catabolic process
PP_2580	GO:0051603	Q	-1	0.004322108	FALSE	proteolysis involved in protein catabolic process
PP_2580	GO:0009605	Q	-1	0.004322108	FALSE	response to external stimulus
PP_2580	GO:0051173	Q	-1	0.004322108	FALSE	positive regulation of nitrogen compound metabolic process
PP_2580	GO:0002376	Q	-1	0.004322108	FALSE	immune system process
PP_2580	GO:2001141	Q	-1	0.004328539	FALSE	regulation of RNA biosynthetic process
PP_2580	GO:0051234	Q	-1	0.004322108	FALSE	establishment of localization
PP_2580	GO:0042221	Q	-1	0.004322108	FALSE	response to chemical
PP_2580	GO:0008152	Q	-1	0.006290485	FALSE	metabolic process
PP_2580	GO:0110165	Q	-1	0.387101917	FALSE	cellular anatomical entity
PP_2580	GO:0006955	Q	-1	0.004322108	FALSE	immune response
PP_2580	GO:0030163	Q	-1	0.004322108	FALSE	protein catabolic process
PP_2580	GO:0033365	Q	-1	0.004322108	FALSE	protein localization to organelle
PP_2580	GO:0050778	Q	-1	0.004322108	FALSE	positive regulation of immune response
PP_2580	GO:0019219	Q	-1	0.004328539	FALSE	regulation of nucleobase-containing compound metabolic process
PP_2580	GO:0019941	Q	-1	0.004322108	FALSE	modification-dependent protein catabolic process
PP_2580	GO:0006807	Q	-1	0.004428511	FALSE	nitrogen compound metabolic process
PP_2580	GO:0044093	Q	-1	0.004322108	FALSE	positive regulation of molecular function
PP_2580	GO:0043161	Q	-1	0.004322108	FALSE	proteasome-mediated ubiquitin-dependent protein catabolic process
PP_2580	GO:0045893	Q	-1	0.004322108	FALSE	positive regulation of DNA-templated transcription
PP_2580	GO:0034504	Q	-1	0.004322108	FALSE	protein localization to nucleus
PP_2580	GO:0002682	Q	-1	0.004322108	FALSE	regulation of immune system process
PP_1211	GO:0004175	Q	-1	0.004322108	FALSE	endopeptidase activity
PP_1211	GO:0016779	Q	-1	0.004322108	FALSE	nucleotidyltransferase activity
PP_1211	GO:0044238	Q	-1	0.00458092	FALSE	primary metabolic process
PP_1211	GO:0065007	Q	-1	0.331122888	FALSE	biological regulation
PP_1211	GO:0044000	Q	-1	0.004687347	FALSE	movement in host
PP_1211	GO:0050794	Q	-1	0.277295069	FALSE	regulation of cellular process
PP_1211	GO:0003676	Q	-1	0.203071875	FALSE	nucleic acid binding
PP_1211	GO:0008150	Q	-1	0.779130035	TRUE	biological_process
PP_1211	GO:0035821	Q	-1	0.004322108	FALSE	modulation of process of another organism
PP_1211	GO:0003824	Q	-1	0.004579077	FALSE	catalytic activity
PP_1211	GO:0016893	Q	-1	0.004322108	FALSE	endonuclease activity, active with either ribo- or deoxyribonucleic acids and producing 5'-phosphomonoesters
PP_1211	GO:0034641	Q	-1	0.005355002	FALSE	cellular nitrogen compound metabolic process
PP_1211	GO:0010605	Q	-1	0.004668901	FALSE	negative regulation of macromolecule metabolic process
PP_1211	GO:0005488	Q	-1	0.506046006	TRUE	binding
PP_1211	GO:0050789	Q	-1	0.32567506	FALSE	regulation of biological process
PP_1211	GO:0060255	Q	-1	0.227914342	FALSE	regulation of macromolecule metabolic process
PP_1211	GO:0010629	Q	-1	0.004322108	FALSE	negative regulation of gene expression
PP_1211	GO:0009987	Q	-1	0.237159658	FALSE	cellular process
PP_1211	GO:0004518	Q	-1	0.004322108	FALSE	nuclease activity
PP_1211	GO:0019054	Q	-1	0.004322108	FALSE	modulation by virus of host cellular process
PP_1211	GO:0034061	Q	-1	0.004322108	FALSE	DNA polymerase activity
PP_1211	GO:0044409	Q	-1	0.004322108	FALSE	entry into host
PP_1211	GO:0097159	Q	-1	0.257945265	FALSE	organic cyclic compound binding
PP_1211	GO:0016772	Q	-1	0.004322108	FALSE	transferase activity, transferring phosphorus-containing groups
PP_1211	GO:0140098	Q	-1	0.004322108	FALSE	catalytic activity, acting on RNA
PP_1211	GO:0090304	Q	-1	0.004512447	FALSE	nucleic acid metabolic process
PP_1211	GO:0046872	Q	-1	0.004430902	FALSE	metal ion binding
PP_1211	GO:0070001	Q	-1	0.004322108	FALSE	aspartic-type peptidase activity
PP_1211	GO:0003674	Q	-1	0.670433097	TRUE	molecular_function
PP_1211	GO:0016740	Q	-1	0.004815108	FALSE	transferase activity
PP_1211	GO:0016788	Q	-1	0.004322108	FALSE	hydrolase activity, acting on ester bonds
PP_1211	GO:0010468	Q	-1	0.227914342	FALSE	regulation of gene expression
PP_1211	GO:0019222	Q	-1	0.228352865	FALSE	regulation of metabolic process
PP_1211	GO:1901564	Q	-1	0.004405559	FALSE	organonitrogen compound metabolic process
PP_1211	GO:0008233	Q	-1	0.004322108	FALSE	peptidase activity
PP_1211	GO:0140640	Q	-1	0.004368857	FALSE	catalytic activity, acting on a nucleic acid
PP_1211	GO:0016891	Q	-1	0.004322108	FALSE	endoribonuclease activity, producing 5'-phosphomonoesters
PP_1211	GO:0019538	Q	-1	0.004322108	FALSE	protein metabolic process
PP_1211	GO:0044003	Q	-1	0.004322108	FALSE	modulation by symbiont of host process
PP_1211	GO:0044237	Q	-1	0.006059446	FALSE	cellular metabolic process
PP_1211	GO:0051701	Q	-1	0.004687347	FALSE	biological process involved in interaction with host
PP_1211	GO:0044419	Q	-1	0.004482746	FALSE	biological process involved in interspecies interaction between organisms
PP_1211	GO:0019043	Q	-1	0.004322108	FALSE	establishment of viral latency
PP_1211	GO:0046483	Q	-1	0.004394997	FALSE	heterocycle metabolic process
PP_1211	GO:0048519	Q	-1	0.005493782	FALSE	negative regulation of biological process
PP_1211	GO:0039656	Q	-1	0.004322108	FALSE	modulation by virus of host gene expression
PP_1211	GO:0009892	Q	-1	0.004668901	FALSE	negative regulation of metabolic process
PP_1211	GO:0016032	Q	-1	0.004322108	FALSE	viral process
PP_1211	GO:0006259	Q	-1	0.004328539	FALSE	DNA metabolic process
PP_1211	GO:0006725	Q	-1	0.004394997	FALSE	cellular aromatic compound metabolic process
PP_1211	GO:0140097	Q	-1	0.004402909	FALSE	catalytic activity, acting on DNA
PP_1211	GO:0004521	Q	-1	0.004322108	FALSE	endoribonuclease activity
PP_1211	GO:1901363	Q	-1	0.257945265	FALSE	heterocyclic compound binding
PP_1211	GO:0004540	Q	-1	0.004322108	FALSE	ribonuclease activity
PP_1211	GO:0008152	Q	-1	0.007766389	FALSE	metabolic process
PP_1211	GO:0043170	Q	-1	0.004502038	FALSE	macromolecule metabolic process
PP_1211	GO:0006139	Q	-1	0.004416041	FALSE	nucleobase-containing compound metabolic process
PP_1211	GO:0019048	Q	-1	0.004322108	FALSE	modulation by virus of host process
PP_1211	GO:0071704	Q	-1	0.006574597	FALSE	organic substance metabolic process
PP_1211	GO:0044423	Q	-1	0.004322108	FALSE	virion component
PP_1211	GO:0043169	Q	-1	0.004468524	FALSE	cation binding
PP_1211	GO:0044260	Q	-1	0.004368857	FALSE	cellular macromolecule metabolic process
PP_1211	GO:0006807	Q	-1	0.006574597	FALSE	nitrogen compound metabolic process
PP_1211	GO:0005575	Q	-1	0.00808519	FALSE	cellular_component
PP_1211	GO:0044068	Q	-1	0.004322108	FALSE	modulation by symbiont of host cellular process
PP_1211	GO:0044403	Q	-1	0.004514796	FALSE	biological process involved in symbiotic interaction
PP_1211	GO:0046914	Q	-1	0.00488985	FALSE	transition metal ion binding
PP_1211	GO:0043167	Q	-1	0.004527952	FALSE	ion binding
PP_1211	GO:0016787	Q	-1	0.004322108	FALSE	hydrolase activity
PP_1211	GO:1901360	Q	-1	0.004394997	FALSE	organic cyclic compound metabolic process
PP_1211	GO:0004519	Q	-1	0.004322108	FALSE	endonuclease activity
PP_1211	GO:0140096	Q	-1	0.004322108	FALSE	catalytic activity, acting on a protein
PP_4826	GO:0044238	Tr	0	0.014330445	FALSE	primary metabolic process
PP_4826	GO:0043436	Tr	0	0.006131793	FALSE	oxoacid metabolic process
PP_4826	GO:0043168	Tr	0	0.025342661	FALSE	anion binding
PP_4826	GO:0043226	Tr	0	0.004328539	FALSE	organelle
PP_4826	GO:0044281	Tr	1	0.768869009	TRUE	small molecule metabolic process
PP_4826	GO:0008150	Tr	1	0.893614114	TRUE	biological_process
PP_4826	GO:0008652	Tr	0	0.004328539	FALSE	cellular amino acid biosynthetic process
PP_4826	GO:0003824	Tr	1	0.847199269	TRUE	catalytic activity
PP_4826	GO:0019842	Tr	0	0.027712313	FALSE	vitamin binding
PP_4826	GO:0006573	Tr	0	0.004342514	FALSE	valine metabolic process
PP_4826	GO:0005488	Tr	0	0.343932419	FALSE	binding
PP_4826	GO:0009082	Tr	0	0.004342514	FALSE	branched-chain amino acid biosynthetic process
PP_4826	GO:1901576	Tr	1	0.786726829	TRUE	organic substance biosynthetic process
PP_4826	GO:0050896	Tr	0	0.004322108	FALSE	response to stimulus
PP_4826	GO:0006950	Tr	0	0.004599608	FALSE	response to stress
PP_4826	GO:0009987	Tr	1	0.887887647	TRUE	cellular process
PP_4826	GO:1902494	Tr	0	0.004322108	FALSE	catalytic complex
PP_4826	GO:0050997	Tr	0	0.006698669	FALSE	quaternary ammonium group binding
PP_4826	GO:0046394	Tr	0	0.004322108	FALSE	carboxylic acid biosynthetic process
PP_4826	GO:0016053	Tr	0	0.004322108	FALSE	organic acid biosynthetic process
PP_4826	GO:0097159	Tr	0	0.119550705	FALSE	organic cyclic compound binding
PP_4826	GO:0006549	Tr	0	0.004342514	FALSE	isoleucine metabolic process
PP_4826	GO:0046872	Tr	0	0.013836138	FALSE	metal ion binding
PP_4826	GO:1901681	Tr	0	0.006698669	FALSE	sulfur compound binding
PP_4826	GO:0003674	Tr	1	0.872544802	TRUE	molecular_function
PP_4826	GO:0009081	Tr	0	0.004322108	FALSE	branched-chain amino acid metabolic process
PP_4826	GO:0016740	Tr	1	0.725845093	TRUE	transferase activity
PP_4826	GO:0044283	Tr	1	0.763798443	TRUE	small molecule biosynthetic process
PP_4826	GO:0044249	Tr	1	0.788000946	TRUE	cellular biosynthetic process
PP_4826	GO:1901564	Tr	1	0.781942088	TRUE	organonitrogen compound metabolic process
PP_4826	GO:0044237	Tr	1	0.887887647	TRUE	cellular metabolic process
PP_4826	GO:1901265	Tr	0	0.105001218	FALSE	nucleoside phosphate binding
PP_4826	GO:0009636	Tr	0	0.004322108	FALSE	response to toxic substance
PP_4826	GO:1901605	Tr	0	0.004368857	FALSE	alpha-amino acid metabolic process
PP_4826	GO:0009532	Te	0	0.004322108	FALSE	plastid stroma
PP_4826	GO:1901607	Tr	0	0.004328539	FALSE	alpha-amino acid biosynthetic process
PP_4826	GO:0019752	Tr	0	0.00561538	FALSE	carboxylic acid metabolic process
PP_4826	GO:0032991	Tr	0	0.004322108	FALSE	protein-containing complex
PP_4826	GO:0016744	Tr	0	0.004322108	FALSE	transketolase or transaldolase activity
PP_4826	GO:0009058	Tr	1	0.780385706	TRUE	biosynthetic process
PP_4826	GO:0006520	Tr	0	0.004328539	FALSE	cellular amino acid metabolic process
PP_4826	GO:0042221	Tr	0	0.004335334	FALSE	response to chemical
PP_4826	GO:1901363	Tr	0	0.119550705	FALSE	heterocyclic compound binding
PP_4826	GO:0008152	Tr	1	0.893614114	TRUE	metabolic process
PP_4826	GO:0110165	Tr	1	0.718544782	TRUE	cellular anatomical entity
PP_4826	GO:0000166	Tr	0	0.054420231	FALSE	nucleotide binding
PP_4826	GO:0071704	Tr	1	0.884582889	TRUE	organic substance metabolic process
PP_4826	GO:0043169	Tr	0	0.069958598	FALSE	cation binding
[truncated: 552,671 more rows]
