# Supplementary material for: Multi-Omics integration can be used to rescue metabolic information for some of the dark region of the Pseudomonas putida proteome
Source: BMC Genomics. 2024 Mar 11;25:267. doi: 10.1186/s12864-024-10082-y (PMC10926591; doi:10.1186/s12864-024-10082-y)
Supplement: Supplementary file 5 — Additional file 5. [file 12864_2024_10082_MOESM5_ESM.csv]

Additional File 5. Combined annotations for proteins of unknown funciton
This table lists the GO term predicitons for PUFs. The results of both models (Figure 1 C and G) are combined and >
protein	term	prediction	description	model
PP_5224	GO:0110165	0.479640151	cellular anatomical entity	GBA
PP_0696	GO:0110165	0.523021894	cellular anatomical entity	GBA
PP_3477	GO:0032940	0.544871473	secretion by cell	GBA
PP_3477	GO:0015031	0.544871473	protein transport	GBA
PP_3477	GO:0045184	0.544871473	establishment of protein localization	GBA
PP_3477	GO:0071692	0.544871473	protein localization to extracellular region	GBA
PP_3477	GO:0031224	0.577874039	intrinsic component of membrane	GBA
PP_3477	GO:0008104	0.544871473	protein localization	GBA
PP_3477	GO:0051234	0.576724033	establishment of localization	GBA
PP_3477	GO:0009306	0.544871473	protein secretion	GBA
PP_3477	GO:0033036	0.544871473	macromolecule localization	GBA
PP_3477	GO:0006810	0.576724033	transport	GBA
PP_3477	GO:0051179	0.576724033	localization	GBA
PP_3477	GO:0046903	0.544871473	secretion	GBA
PP_3477	GO:0055085	0.587347984	transmembrane transport	GBA
PP_3477	GO:0110165	0.563555943	cellular anatomical entity	GBA
PP_3477	GO:0140352	0.563800336	export from cell	GBA
PP_3477	GO:0032991	0.585172013	protein-containing complex	GBA
PP_3477	GO:0009987	0.63756804	cellular process	GBA
PP_3477	GO:0071705	0.567862174	nitrogen compound transport	GBA
PP_3477	GO:0035592	0.544871473	establishment of protein localization to extracellular region	GBA
PP_3477	GO:0098776	0.544871473	protein transport across the cell outer membrane	GBA
PP_3477	GO:0071806	0.544871473	protein transmembrane transport	GBA
PP_3477	GO:0071702	0.567862174	organic substance transport	GBA
PP_1196	GO:0019867	0.526446882	outer membrane	GBA
PP_2483	GO:0003824	0.741265623	catalytic activity	GBA
PP_2483	GO:0008152	0.698536002	metabolic process	GBA
PP_2483	GO:0005488	0.733679445	binding	GBA
PP_5333	GO:0110165	0.536989122	cellular anatomical entity	GBA
PP_5333	GO:0042597	0.548952296	periplasmic space	GBA
PP_2483	GO:0043167	0.69525393	ion binding	GBA
PP_2483	GO:0110165	0.48582703	cellular anatomical entity	GBA
PP_2483	GO:0046872	0.69525393	metal ion binding	GBA
PP_2483	GO:0043169	0.69525393	cation binding	GBA
PP_2483	GO:0016740	0.696143812	transferase activity	GBA
PP_2483	GO:0016772	0.698975387	transferase activity, transferring phosphorus-containing groups	GBA
PP_3611	GO:0005488	0.489534346	binding	GBA
PP_5598	GO:0043226	0.482572398	organelle	GBA
PP_5304	GO:0031224	0.50808073	intrinsic component of membrane	GBA
PP_0968	GO:0003824	0.530425371	catalytic activity	GBA
PP_4270	GO:0043177	0.490638882	organic acid binding	GBA
PP_4200	GO:0043167	0.701215262	ion binding	GBA
PP_5421	GO:0044248	0.595996248	cellular catabolic process	GBA
PP_5421	GO:1901605	0.595996248	alpha-amino acid metabolic process	GBA
PP_5421	GO:0043648	0.595996248	dicarboxylic acid metabolic process	GBA
PP_5421	GO:1901575	0.595996248	organic substance catabolic process	GBA
PP_5421	GO:0006082	0.595996248	organic acid metabolic process	GBA
PP_5421	GO:0009056	0.595996248	catabolic process	GBA
PP_5421	GO:1901564	0.595996248	organonitrogen compound metabolic process	GBA
PP_5421	GO:0009065	0.595996248	glutamine family amino acid catabolic process	GBA
PP_5421	GO:0006527	0.595996248	arginine catabolic process	GBA
PP_5421	GO:0006525	0.595996248	arginine metabolic process	GBA
PP_5421	GO:0016749	0.595996248	N-succinyltransferase activity	GBA
PP_5421	GO:1901565	0.595996248	organonitrogen compound catabolic process	GBA
PP_5421	GO:0006105	0.595996248	succinate metabolic process	GBA
PP_5421	GO:1901606	0.595996248	alpha-amino acid catabolic process	GBA
PP_5421	GO:0016748	0.595996248	succinyltransferase activity	GBA
PP_5421	GO:0009064	0.595996248	glutamine family amino acid metabolic process	GBA
PP_5421	GO:0043436	0.595996248	oxoacid metabolic process	GBA
PP_5421	GO:0044282	0.595996248	small molecule catabolic process	GBA
PP_5421	GO:0046395	0.595996248	carboxylic acid catabolic process	GBA
PP_5421	GO:0044281	0.595996248	small molecule metabolic process	GBA
PP_5421	GO:0006520	0.595996248	cellular amino acid metabolic process	GBA
PP_5421	GO:0019752	0.595996248	carboxylic acid metabolic process	GBA
PP_5421	GO:0009063	0.595996248	cellular amino acid catabolic process	GBA
PP_5421	GO:0016054	0.595996248	organic acid catabolic process	GBA
PP_5060	GO:0016020	0.525015116	membrane	GBA
PP_5060	GO:0031224	0.614466791	intrinsic component of membrane	GBA
PP_2452	GO:0110165	0.472596225	cellular anatomical entity	GBA
PP_4449	GO:0006355	0.560284894	regulation of DNA-templated transcription	GBA
PP_4449	GO:0051128	0.560284894	regulation of cellular component organization	GBA
PP_4449	GO:0043244	0.560284894	regulation of protein-containing complex disassembly	GBA
PP_4449	GO:0031554	0.560284894	regulation of termination of DNA-templated transcription	GBA
PP_0278	GO:0016491	0.595996248	oxidoreductase activity	GBA
PP_0278	GO:0016620	0.595996248	oxidoreductase activity, acting on the aldehyde or oxo group of donors, NAD or NADP as acceptor	GBA
PP_0278	GO:0016903	0.595996248	oxidoreductase activity, acting on the aldehyde or oxo group of donors	GBA
PP_0278	GO:0003824	0.595996248	catalytic activity	GBA
PP_2864	GO:0097159	0.568677176	organic cyclic compound binding	Structural Similarity
PP_2864	GO:1901363	0.568677176	heterocyclic compound binding	Structural Similarity
PP_2864	GO:0005488	0.752808863	binding	Structural Similarity
PP_2864	GO:0009987	0.757802682	cellular process	Structural Similarity
PP_2821	GO:0110165	0.535534586	cellular anatomical entity	Structural Similarity
PP_0891	GO:0003824	0.513991302	catalytic activity	Structural Similarity
PP_3520	GO:0110165	0.61521661	cellular anatomical entity	Structural Similarity
PP_5566	GO:0009987	0.626451314	cellular process	Structural Similarity
PP_5566	GO:0005488	0.712596158	binding	Structural Similarity
PP_5566	GO:0110165	0.686051355	cellular anatomical entity	Structural Similarity
PP_1030	GO:0044238	0.45633034	primary metabolic process	Structural Similarity
PP_1030	GO:0003824	0.490088818	catalytic activity	Structural Similarity
PP_1030	GO:0005488	0.757643849	binding	Structural Similarity
PP_1030	GO:0009987	0.761072104	cellular process	Structural Similarity
PP_1030	GO:0044237	0.494925869	cellular metabolic process	Structural Similarity
PP_1030	GO:0008152	0.492114733	metabolic process	Structural Similarity
PP_1030	GO:0071704	0.526512423	organic substance metabolic process	Structural Similarity
PP_2747	GO:0044238	0.835941277	primary metabolic process	Structural Similarity
PP_2747	GO:0043168	0.516583238	anion binding	Structural Similarity
PP_2747	GO:0003824	0.901336883	catalytic activity	Structural Similarity
PP_2747	GO:0005488	0.854842886	binding	Structural Similarity
PP_2747	GO:0009987	0.845900264	cellular process	Structural Similarity
PP_2747	GO:0097159	0.823560789	organic cyclic compound binding	Structural Similarity
PP_2747	GO:1901564	0.522828285	organonitrogen compound metabolic process	Structural Similarity
PP_2747	GO:0044237	0.644393225	cellular metabolic process	Structural Similarity
PP_2747	GO:1901363	0.823560789	heterocyclic compound binding	Structural Similarity
PP_2747	GO:0008152	0.881812715	metabolic process	Structural Similarity
PP_2747	GO:0071704	0.814374785	organic substance metabolic process	Structural Similarity
PP_2747	GO:0006807	0.588962406	nitrogen compound metabolic process	Structural Similarity
PP_2747	GO:0036094	0.853921498	small molecule binding	Structural Similarity
PP_2747	GO:0043167	0.516583238	ion binding	Structural Similarity
PP_2666	GO:0044238	0.85871955	primary metabolic process	Structural Similarity
PP_2666	GO:0044237	0.870713321	cellular metabolic process	Structural Similarity
PP_2666	GO:0043170	0.463727196	macromolecule metabolic process	Structural Similarity
PP_2666	GO:0071704	0.863162011	organic substance metabolic process	Structural Similarity
PP_2666	GO:0016787	0.565219432	hydrolase activity	Structural Similarity
PP_2666	GO:0003824	0.902380391	catalytic activity	Structural Similarity
PP_2666	GO:0009987	0.855312414	cellular process	Structural Similarity
PP_2666	GO:1901564	0.674959508	organonitrogen compound metabolic process	Structural Similarity
PP_2666	GO:0005488	0.873929814	binding	Structural Similarity
PP_2666	GO:0016788	0.506356759	hydrolase activity, acting on ester bonds	Structural Similarity
PP_2666	GO:0008152	0.85015323	metabolic process	Structural Similarity
PP_2666	GO:0110165	0.886773352	cellular anatomical entity	Structural Similarity
PP_2666	GO:0006807	0.766349563	nitrogen compound metabolic process	Structural Similarity
PP_5484	GO:0006518	0.696744432	peptide metabolic process	Structural Similarity
PP_5484	GO:0003824	0.755122112	catalytic activity	Structural Similarity
PP_5484	GO:0034641	0.715718378	cellular nitrogen compound metabolic process	Structural Similarity
PP_5484	GO:0009987	0.7390403	cellular process	Structural Similarity
PP_5484	GO:0016765	0.52882969	transferase activity, transferring alkyl or aryl (other than methyl) groups	Structural Similarity
PP_5484	GO:0016740	0.614332859	transferase activity	Structural Similarity
PP_5484	GO:1901564	0.704777016	organonitrogen compound metabolic process	Structural Similarity
PP_5484	GO:0044237	0.749859778	cellular metabolic process	Structural Similarity
PP_5484	GO:0006575	0.693155816	cellular modified amino acid metabolic process	Structural Similarity
PP_5484	GO:0006790	0.696744432	sulfur compound metabolic process	Structural Similarity
PP_5484	GO:0008152	0.745896202	metabolic process	Structural Similarity
PP_5484	GO:0110165	0.469207208	cellular anatomical entity	Structural Similarity
PP_5484	GO:0071704	0.758631569	organic substance metabolic process	Structural Similarity
PP_5484	GO:0043603	0.693155816	cellular amide metabolic process	Structural Similarity
PP_5484	GO:0006807	0.756199549	nitrogen compound metabolic process	Structural Similarity
PP_1647	GO:0005488	0.586307374	binding	Structural Similarity
PP_1647	GO:0110165	0.760785656	cellular anatomical entity	Structural Similarity
PP_3824	GO:0009987	0.576913492	cellular process	Structural Similarity
PP_3824	GO:0044237	0.497609185	cellular metabolic process	Structural Similarity
PP_3824	GO:0008152	0.489087564	metabolic process	Structural Similarity
PP_3824	GO:0071704	0.51648876	organic substance metabolic process	Structural Similarity
PP_3824	GO:0006807	0.558930625	nitrogen compound metabolic process	Structural Similarity
PP_0641	GO:0009987	0.501635495	cellular process	Structural Similarity
PP_1833	GO:0110165	0.709155709	cellular anatomical entity	Structural Similarity
PP_1833	GO:0009987	0.62237778	cellular process	Structural Similarity
PP_5616	GO:0009987	0.60031523	cellular process	Structural Similarity
PP_1473	GO:0005488	0.469910902	binding	Structural Similarity
PP_1473	GO:0009987	0.819085277	cellular process	Structural Similarity
PP_1473	GO:0110165	0.554944417	cellular anatomical entity	Structural Similarity
PP_3056	GO:0110165	0.793987568	cellular anatomical entity	Structural Similarity
PP_1633	GO:0009987	0.57443383	cellular process	Structural Similarity
PP_1633	GO:0110165	0.813708995	cellular anatomical entity	Structural Similarity
PP_1211	GO:0005488	0.506046006	binding	Structural Similarity
PP_5676	GO:0005488	0.536411935	binding	Structural Similarity
PP_5676	GO:0009987	0.487991708	cellular process	Structural Similarity
PP_5676	GO:0110165	0.518443175	cellular anatomical entity	Structural Similarity
PP_3919	GO:0005488	0.843331426	binding	Structural Similarity
PP_5448	GO:0009987	0.477903639	cellular process	Structural Similarity
PP_5511	GO:0009987	0.491932803	cellular process	Structural Similarity
PP_5511	GO:0110165	0.542509972	cellular anatomical entity	Structural Similarity
PP_4246	GO:0110165	0.666017647	cellular anatomical entity	Structural Similarity
PP_1153	GO:0003824	0.663724072	catalytic activity	Structural Similarity
PP_1153	GO:0009987	0.539131396	cellular process	Structural Similarity
PP_1153	GO:0110165	0.551332143	cellular anatomical entity	Structural Similarity
PP_1153	GO:0008152	0.538816244	metabolic process	Structural Similarity
PP_0961	GO:0009987	0.802731167	cellular process	Structural Similarity
PP_0961	GO:0005488	0.878067139	binding	Structural Similarity
PP_0961	GO:0110165	0.830830454	cellular anatomical entity	Structural Similarity
PP_5472	GO:0009987	0.844413124	cellular process	Structural Similarity
PP_5472	GO:0110165	0.643328678	cellular anatomical entity	Structural Similarity
PP_2295	GO:0003824	0.53075496	catalytic activity	Structural Similarity
PP_3350	GO:0022829	0.803209993	wide pore channel activity	Structural Similarity
PP_3350	GO:0009987	0.617075235	cellular process	Structural Similarity
PP_3350	GO:0015267	0.800373044	channel activity	Structural Similarity
PP_3350	GO:0022857	0.707629775	transmembrane transporter activity	Structural Similarity
PP_3350	GO:0016020	0.780882052	membrane	Structural Similarity
PP_3350	GO:0019867	0.778010989	outer membrane	Structural Similarity
PP_3350	GO:0005215	0.707629775	transporter activity	Structural Similarity
PP_3350	GO:0051234	0.50119083	establishment of localization	Structural Similarity
PP_3350	GO:0110165	0.831704122	cellular anatomical entity	Structural Similarity
PP_3350	GO:0022803	0.800373044	passive transmembrane transporter activity	Structural Similarity
PP_3350	GO:0051179	0.50119083	localization	Structural Similarity
PP_0991	GO:0005488	0.837211148	binding	Structural Similarity
PP_0991	GO:0097159	0.471223208	organic cyclic compound binding	Structural Similarity
PP_0991	GO:1901363	0.471223208	heterocyclic compound binding	Structural Similarity
PP_1726	GO:0005488	0.582341728	binding	Structural Similarity
PP_1726	GO:0110165	0.551245224	cellular anatomical entity	Structural Similarity
PP_3611	GO:0009987	0.582823164	cellular process	Structural Similarity
PP_1573	GO:0110165	0.753662753	cellular anatomical entity	Structural Similarity
PP_2133	GO:0005488	0.770308943	binding	Structural Similarity
PP_2133	GO:0009987	0.683731866	cellular process	Structural Similarity
PP_2133	GO:0008152	0.571361768	metabolic process	Structural Similarity
PP_2133	GO:0110165	0.834806052	cellular anatomical entity	Structural Similarity
PP_2133	GO:0071704	0.543690123	organic substance metabolic process	Structural Similarity
PP_1691	GO:0003824	0.716726295	catalytic activity	Structural Similarity
PP_2875	GO:0003824	0.558541354	catalytic activity	Structural Similarity
PP_2875	GO:0009987	0.615560946	cellular process	Structural Similarity
PP_3919	GO:0003676	0.512579334	nucleic acid binding	Structural Similarity
PP_3919	GO:0097159	0.612370878	organic cyclic compound binding	Structural Similarity
PP_3919	GO:1901363	0.612370878	heterocyclic compound binding	Structural Similarity
PP_3871	GO:0009987	0.470942586	cellular process	Structural Similarity
PP_3871	GO:0005488	0.54465169	binding	Structural Similarity
PP_3871	GO:0110165	0.458474674	cellular anatomical entity	Structural Similarity
PP_5546	GO:0140110	0.543379367	transcription regulator activity	Structural Similarity
PP_5546	GO:0005488	0.649970397	binding	Structural Similarity
PP_2620	GO:0003824	0.788911546	catalytic activity	Structural Similarity
PP_2620	GO:0005488	0.798964579	binding	Structural Similarity
PP_2620	GO:0009987	0.650091102	cellular process	Structural Similarity
PP_2620	GO:0008152	0.666408518	metabolic process	Structural Similarity
PP_2620	GO:0071704	0.504918667	organic substance metabolic process	Structural Similarity
PP_1136	GO:0110165	0.492826726	cellular anatomical entity	Structural Similarity
PP_1357	GO:0009987	0.470049991	cellular process	Structural Similarity
PP_1357	GO:0016020	0.56186975	membrane	Structural Similarity
PP_1357	GO:0019867	0.570543746	outer membrane	Structural Similarity
PP_1357	GO:0110165	0.49361665	cellular anatomical entity	Structural Similarity
PP_3063	GO:0065007	0.458324675	biological regulation	Structural Similarity
PP_3063	GO:0050789	0.458324675	regulation of biological process	Structural Similarity
PP_3063	GO:0009987	0.752925574	cellular process	Structural Similarity
PP_3063	GO:0110165	0.584827169	cellular anatomical entity	Structural Similarity
PP_0150	GO:0009987	0.567812146	cellular process	Structural Similarity
PP_0150	GO:0110165	0.648191339	cellular anatomical entity	Structural Similarity
PP_1956	GO:0022857	0.755987628	transmembrane transporter activity	Structural Similarity
PP_1956	GO:0016020	0.771042662	membrane	Structural Similarity
PP_1956	GO:0019867	0.799085917	outer membrane	Structural Similarity
PP_1956	GO:0098796	0.499436992	membrane protein complex	Structural Similarity
PP_1956	GO:0051179	0.789132954	localization	Structural Similarity
PP_1956	GO:0032991	0.554126282	protein-containing complex	Structural Similarity
PP_1956	GO:0005215	0.755987628	transporter activity	Structural Similarity
PP_1956	GO:0051234	0.789132954	establishment of localization	Structural Similarity
PP_1956	GO:0110165	0.837678325	cellular anatomical entity	Structural Similarity
PP_1956	GO:0006810	0.744816682	transport	Structural Similarity
PP_5525	GO:0044237	0.483164418	cellular metabolic process	Structural Similarity
PP_5525	GO:0071704	0.480457453	organic substance metabolic process	Structural Similarity
PP_5525	GO:0009987	0.512801072	cellular process	Structural Similarity
PP_5525	GO:0097159	0.460722211	organic cyclic compound binding	Structural Similarity
PP_5525	GO:1901363	0.478755909	heterocyclic compound binding	Structural Similarity
PP_5525	GO:0005488	0.691098476	binding	Structural Similarity
PP_5525	GO:0008152	0.566131374	metabolic process	Structural Similarity
PP_5525	GO:0110165	0.715011917	cellular anatomical entity	Structural Similarity
PP_3611	GO:0005488	0.687352201	binding	Structural Similarity
PP_1557	GO:0097159	0.488740026	organic cyclic compound binding	Structural Similarity
PP_1557	GO:1901363	0.485585198	heterocyclic compound binding	Structural Similarity
PP_1557	GO:0005488	0.792985514	binding	Structural Similarity
PP_1557	GO:0110165	0.778577544	cellular anatomical entity	Structural Similarity
PP_5400	GO:0003824	0.678517113	catalytic activity	Structural Similarity
PP_5400	GO:0005488	0.617785652	binding	Structural Similarity
PP_2404	GO:0005488	0.694222306	binding	Structural Similarity
PP_5730	GO:0009987	0.526407218	cellular process	Structural Similarity
PP_5730	GO:0005488	0.471441721	binding	Structural Similarity
PP_5730	GO:0110165	0.614030507	cellular anatomical entity	Structural Similarity
PP_5514	GO:0016747	0.711617655	acyltransferase activity, transferring groups other than amino-acyl groups	Structural Similarity
PP_5514	GO:0016740	0.711617655	transferase activity	Structural Similarity
PP_5514	GO:0016407	0.711617655	acetyltransferase activity	Structural Similarity
PP_5514	GO:0003824	0.711617655	catalytic activity	Structural Similarity
PP_5514	GO:0016746	0.711617655	acyltransferase activity	Structural Similarity
PP_5514	GO:0016410	0.711617655	N-acyltransferase activity	Structural Similarity
PP_5710	GO:0003824	0.721192321	catalytic activity	Structural Similarity
PP_5710	GO:0005488	0.698107614	binding	Structural Similarity
PP_5710	GO:0008152	0.527684963	metabolic process	Structural Similarity
PP_5710	GO:0006807	0.472351924	nitrogen compound metabolic process	Structural Similarity
PP_1245	GO:0009987	0.806213141	cellular process	Structural Similarity
PP_2483	GO:0044238	0.723321463	primary metabolic process	Structural Similarity
PP_2483	GO:0016779	0.665024259	nucleotidyltransferase activity	Structural Similarity
PP_2483	GO:0043168	0.458822203	anion binding	Structural Similarity
PP_2483	GO:0044281	0.664943012	small molecule metabolic process	Structural Similarity
PP_2483	GO:0003824	0.895676677	catalytic activity	Structural Similarity
PP_2483	GO:0005488	0.872815003	binding	Structural Similarity
PP_2483	GO:1901576	0.66503987	organic substance biosynthetic process	Structural Similarity
PP_2483	GO:0009987	0.828197969	cellular process	Structural Similarity
PP_2483	GO:0006793	0.72498446	phosphorus metabolic process	Structural Similarity
PP_2483	GO:0097159	0.800560413	organic cyclic compound binding	Structural Similarity
PP_2483	GO:0016772	0.705519085	transferase activity, transferring phosphorus-containing groups	Structural Similarity
PP_2483	GO:0016740	0.619099894	transferase activity	Structural Similarity
PP_2483	GO:0044249	0.66503987	cellular biosynthetic process	Structural Similarity
PP_2483	GO:0044237	0.755431209	cellular metabolic process	Structural Similarity
PP_2483	GO:1901265	0.803592247	nucleoside phosphate binding	Structural Similarity
PP_2483	GO:0006796	0.699020911	phosphate-containing compound metabolic process	Structural Similarity
PP_2483	GO:0009058	0.66503987	biosynthetic process	Structural Similarity
PP_2483	GO:1901135	0.691480823	carbohydrate derivative metabolic process	Structural Similarity
PP_2483	GO:0090407	0.740840335	organophosphate biosynthetic process	Structural Similarity
PP_2483	GO:1901363	0.800560413	heterocyclic compound binding	Structural Similarity
PP_2483	GO:0008152	0.879211648	metabolic process	Structural Similarity
PP_2483	GO:0110165	0.701697284	cellular anatomical entity	Structural Similarity
PP_2483	GO:0000166	0.476776054	nucleotide binding	Structural Similarity
PP_2483	GO:0071704	0.818522856	organic substance metabolic process	Structural Similarity
PP_2483	GO:0036094	0.802658409	small molecule binding	Structural Similarity
PP_2483	GO:0043167	0.8613407	ion binding	Structural Similarity
PP_2483	GO:0019637	0.738246382	organophosphate metabolic process	Structural Similarity
PP_5639	GO:0005488	0.557198509	binding	Structural Similarity
PP_4793	GO:0005488	0.652808093	binding	Structural Similarity
PP_4586	GO:0044238	0.878832076	primary metabolic process	Structural Similarity
PP_4586	GO:0044237	0.808741793	cellular metabolic process	Structural Similarity
PP_4586	GO:0071704	0.881457932	organic substance metabolic process	Structural Similarity
PP_4586	GO:0003824	0.885934152	catalytic activity	Structural Similarity
PP_4586	GO:0009987	0.835059329	cellular process	Structural Similarity
PP_4586	GO:0097159	0.694572381	organic cyclic compound binding	Structural Similarity
PP_4586	GO:1901564	0.865992286	organonitrogen compound metabolic process	Structural Similarity
PP_4586	GO:1901363	0.694572381	heterocyclic compound binding	Structural Similarity
PP_4586	GO:0005488	0.879082079	binding	Structural Similarity
PP_4586	GO:0097367	0.463547434	carbohydrate derivative binding	Structural Similarity
PP_4586	GO:0043167	0.841297374	ion binding	Structural Similarity
PP_4586	GO:0008152	0.873842197	metabolic process	Structural Similarity
PP_4586	GO:0006807	0.833175066	nitrogen compound metabolic process	Structural Similarity
PP_4152	GO:0003824	0.868248186	catalytic activity	Structural Similarity
PP_4152	GO:0005488	0.767470715	binding	Structural Similarity
PP_3824	GO:0003824	0.670067654	catalytic activity	Structural Similarity
PP_3824	GO:0005488	0.700575337	binding	Structural Similarity
PP_3824	GO:0110165	0.816823235	cellular anatomical entity	Structural Similarity
PP_2965	GO:0009987	0.622959639	cellular process	Structural Similarity
PP_2965	GO:0005488	0.54854413	binding	Structural Similarity
PP_2965	GO:0110165	0.82842574	cellular anatomical entity	Structural Similarity
PP_4586	GO:0043170	0.499383218	macromolecule metabolic process	Structural Similarity
PP_4586	GO:0110165	0.768553114	cellular anatomical entity	Structural Similarity
PP_5400	GO:0009987	0.697898133	cellular process	Structural Similarity
PP_0645	GO:0009987	0.548419031	cellular process	Structural Similarity
PP_0645	GO:0110165	0.594674138	cellular anatomical entity	Structural Similarity
PP_5541	GO:0005488	0.640970902	binding	Structural Similarity
PP_5541	GO:0110165	0.736595796	cellular anatomical entity	Structural Similarity
PP_0299	GO:0005488	0.697390623	binding	Structural Similarity
PP_0299	GO:0009987	0.590206608	cellular process	Structural Similarity
PP_0299	GO:0110165	0.615257071	cellular anatomical entity	Structural Similarity
PP_3871	GO:0003824	0.710163692	catalytic activity	Structural Similarity
PP_2620	GO:0097159	0.616840577	organic cyclic compound binding	Structural Similarity
PP_2620	GO:1901363	0.616840577	heterocyclic compound binding	Structural Similarity
PP_3387	GO:0003824	0.67296899	catalytic activity	Structural Similarity
PP_3387	GO:0005488	0.60222806	binding	Structural Similarity
PP_4069	GO:0110165	0.478871575	cellular anatomical entity	Structural Similarity
PP_5652	GO:0009987	0.641604094	cellular process	Structural Similarity
PP_5652	GO:0110165	0.604715423	cellular anatomical entity	Structural Similarity
PP_3402	GO:0005488	0.682360797	binding	Structural Similarity
PP_3402	GO:0009987	0.814089209	cellular process	Structural Similarity
PP_3402	GO:0110165	0.802800303	cellular anatomical entity	Structural Similarity
PP_0333	GO:0009987	0.469775024	cellular process	Structural Similarity
PP_0333	GO:0005488	0.597760954	binding	Structural Similarity
PP_0333	GO:0110165	0.71456	cellular anatomical entity	Structural Similarity
PP_4270	GO:0110165	0.498284651	cellular anatomical entity	Structural Similarity
PP_3916	GO:0009987	0.499466464	cellular process	Structural Similarity
PP_3916	GO:0008152	0.710568528	metabolic process	Structural Similarity
PP_3916	GO:0110165	0.62003781	cellular anatomical entity	Structural Similarity
PP_2526	GO:0009987	0.490956511	cellular process	Structural Similarity
PP_2526	GO:0110165	0.875682937	cellular anatomical entity	Structural Similarity
PP_3445	GO:0044238	0.536723347	primary metabolic process	Structural Similarity
PP_3445	GO:0071704	0.584023292	organic substance metabolic process	Structural Similarity
PP_3445	GO:0003824	0.559401006	catalytic activity	Structural Similarity
PP_3445	GO:0009987	0.55377942	cellular process	Structural Similarity
PP_3445	GO:0097159	0.469869594	organic cyclic compound binding	Structural Similarity
PP_3445	GO:1901363	0.469869594	heterocyclic compound binding	Structural Similarity
PP_3445	GO:0005488	0.562359674	binding	Structural Similarity
PP_3445	GO:0008152	0.534194363	metabolic process	Structural Similarity
PP_3445	GO:0110165	0.545700239	cellular anatomical entity	Structural Similarity
PP_5333	GO:0005488	0.504978218	binding	Structural Similarity
PP_5333	GO:0009987	0.503062955	cellular process	Structural Similarity
PP_5333	GO:0008152	0.56955415	metabolic process	Structural Similarity
PP_2575	GO:0009987	0.705514076	cellular process	Structural Similarity
PP_2575	GO:0110165	0.707815089	cellular anatomical entity	Structural Similarity
PP_1557	GO:0009987	0.797700251	cellular process	Structural Similarity
PP_3297	GO:0005488	0.562420084	binding	Structural Similarity
PP_3297	GO:0110165	0.545307344	cellular anatomical entity	Structural Similarity
PP_4312	GO:0044238	0.834581849	primary metabolic process	Structural Similarity
PP_4312	GO:0044237	0.868156892	cellular metabolic process	Structural Similarity
PP_4312	GO:0043412	0.557400882	macromolecule modification	Structural Similarity
PP_4312	GO:0043170	0.755996239	macromolecule metabolic process	Structural Similarity
PP_4312	GO:0071704	0.879964497	organic substance metabolic process	Structural Similarity
PP_4312	GO:0016787	0.869763318	hydrolase activity	Structural Similarity
PP_4312	GO:0003824	0.902385269	catalytic activity	Structural Similarity
PP_4312	GO:0009987	0.870637534	cellular process	Structural Similarity
PP_4312	GO:0006793	0.828874538	phosphorus metabolic process	Structural Similarity
PP_4312	GO:1901564	0.84412438	organonitrogen compound metabolic process	Structural Similarity
PP_4312	GO:0140096	0.597176052	catalytic activity, acting on a protein	Structural Similarity
PP_4312	GO:0005488	0.897300805	binding	Structural Similarity
PP_4312	GO:0006796	0.828874538	phosphate-containing compound metabolic process	Structural Similarity
PP_4312	GO:0016791	0.762641904	phosphatase activity	Structural Similarity
PP_4312	GO:0042578	0.728426863	phosphoric ester hydrolase activity	Structural Similarity
PP_4312	GO:0016788	0.748882602	hydrolase activity, acting on ester bonds	Structural Similarity
PP_4312	GO:0019538	0.519011226	protein metabolic process	Structural Similarity
PP_4312	GO:0008152	0.89133811	metabolic process	Structural Similarity
PP_4312	GO:0110165	0.88120052	cellular anatomical entity	Structural Similarity
PP_4312	GO:0006807	0.823552779	nitrogen compound metabolic process	Structural Similarity
PP_5083	GO:0046483	0.532756282	heterocycle metabolic process	Structural Similarity
PP_5083	GO:1901360	0.532756282	organic cyclic compound metabolic process	Structural Similarity
PP_5083	GO:0043167	0.497508569	ion binding	Structural Similarity
PP_5083	GO:0034641	0.637461431	cellular nitrogen compound metabolic process	Structural Similarity
PP_5083	GO:0044237	0.571830623	cellular metabolic process	Structural Similarity
PP_5083	GO:0006139	0.532756282	nucleobase-containing compound metabolic process	Structural Similarity
PP_5083	GO:0071704	0.608366952	organic substance metabolic process	Structural Similarity
PP_5083	GO:0035639	0.463534429	purine ribonucleoside triphosphate binding	Structural Similarity
PP_5083	GO:0003824	0.547278499	catalytic activity	Structural Similarity
PP_5083	GO:0043168	0.463534429	anion binding	Structural Similarity
PP_5083	GO:0008152	0.580675166	metabolic process	Structural Similarity
PP_5083	GO:0110165	0.799645159	cellular anatomical entity	Structural Similarity
PP_5083	GO:0000166	0.463534429	nucleotide binding	Structural Similarity
PP_5083	GO:0009987	0.792194315	cellular process	Structural Similarity
PP_5083	GO:0097367	0.530177865	carbohydrate derivative binding	Structural Similarity
PP_5083	GO:0032559	0.463534429	adenyl ribonucleotide binding	Structural Similarity
PP_5083	GO:0006807	0.537673373	nitrogen compound metabolic process	Structural Similarity
PP_5083	GO:0044238	0.659846223	primary metabolic process	Structural Similarity
PP_5083	GO:0032553	0.463534429	ribonucleotide binding	Structural Similarity
PP_5083	GO:0030554	0.463534429	adenyl nucleotide binding	Structural Similarity
PP_5083	GO:0005488	0.646713487	binding	Structural Similarity
PP_5083	GO:0006725	0.532756282	cellular aromatic compound metabolic process	Structural Similarity
PP_5083	GO:0032555	0.463534429	purine ribonucleotide binding	Structural Similarity
PP_5083	GO:0017076	0.463534429	purine nucleotide binding	Structural Similarity
PP_1399	GO:0005488	0.661544962	binding	Structural Similarity
PP_1399	GO:0110165	0.57791111	cellular anatomical entity	Structural Similarity
PP_3864	GO:0110165	0.631962624	cellular anatomical entity	Structural Similarity
PP_2730	GO:0005488	0.63904879	binding	Structural Similarity
PP_2730	GO:0110165	0.839616167	cellular anatomical entity	Structural Similarity
PP_2730	GO:0043167	0.551500146	ion binding	Structural Similarity
PP_2610	GO:0005488	0.747102769	binding	Structural Similarity
PP_4296	GO:0005488	0.614576281	binding	Structural Similarity
PP_2821	GO:0003824	0.818635258	catalytic activity	Structural Similarity
PP_2821	GO:0005488	0.84043525	binding	Structural Similarity
PP_2821	GO:0009987	0.578010878	cellular process	Structural Similarity
PP_2821	GO:0008152	0.701959949	metabolic process	Structural Similarity
PP_2821	GO:0071704	0.688824618	organic substance metabolic process	Structural Similarity
PP_2821	GO:0043167	0.516561088	ion binding	Structural Similarity
PP_3350	GO:0031224	0.757780896	intrinsic component of membrane	Structural Similarity
PP_1666	GO:0003824	0.628609861	catalytic activity	Structural Similarity
PP_1666	GO:0005488	0.668045998	binding	Structural Similarity
PP_1666	GO:0009987	0.605480609	cellular process	Structural Similarity
PP_1666	GO:0110165	0.664447519	cellular anatomical entity	Structural Similarity
PP_5716	GO:0003824	0.49186889	catalytic activity	Structural Similarity
PP_0696	GO:0016740	0.480894856	transferase activity	Structural Similarity
PP_0696	GO:0003824	0.894932332	catalytic activity	Structural Similarity
PP_0696	GO:0016787	0.569645932	hydrolase activity	Structural Similarity
PP_0678	GO:0005488	0.649241088	binding	Structural Similarity
PP_0678	GO:0110165	0.467387831	cellular anatomical entity	Structural Similarity
PP_1147	GO:0110165	0.809387708	cellular anatomical entity	Structural Similarity
PP_5737	GO:0003824	0.648688296	catalytic activity	Structural Similarity
PP_5737	GO:0005488	0.817023327	binding	Structural Similarity
PP_5737	GO:0044237	0.457161498	cellular metabolic process	Structural Similarity
PP_5737	GO:0008152	0.58269633	metabolic process	Structural Similarity
PP_5737	GO:0009987	0.634309503	cellular process	Structural Similarity
PP_2015	GO:0110165	0.643636125	cellular anatomical entity	Structural Similarity
PP_3563	GO:0003824	0.698126037	catalytic activity	Structural Similarity
PP_3563	GO:0005488	0.704254172	binding	Structural Similarity
PP_3563	GO:0097159	0.517442536	organic cyclic compound binding	Structural Similarity
PP_3563	GO:1901363	0.517442536	heterocyclic compound binding	Structural Similarity
PP_3563	GO:0110165	0.637148333	cellular anatomical entity	Structural Similarity
PP_3563	GO:0043167	0.505514576	ion binding	Structural Similarity
PP_3517	GO:0003824	0.688375332	catalytic activity	Structural Similarity
PP_3517	GO:0009987	0.745008468	cellular process	Structural Similarity
PP_3517	GO:0044237	0.616729562	cellular metabolic process	Structural Similarity
PP_3517	GO:0008152	0.701580044	metabolic process	Structural Similarity
PP_3517	GO:0071704	0.672412601	organic substance metabolic process	Structural Similarity
PP_3517	GO:0006807	0.500162271	nitrogen compound metabolic process	Structural Similarity
PP_5740	GO:0003824	0.537989568	catalytic activity	Structural Similarity
PP_3861	GO:0009987	0.493647928	cellular process	Structural Similarity
PP_3861	GO:0110165	0.779677538	cellular anatomical entity	Structural Similarity
PP_3113	GO:0009987	0.466216007	cellular process	Structural Similarity
PP_3051	GO:0044238	0.632897006	primary metabolic process	Structural Similarity
PP_3051	GO:0003824	0.462578271	catalytic activity	Structural Similarity
PP_3051	GO:0005488	0.882515235	binding	Structural Similarity
PP_3051	GO:0009987	0.779288904	cellular process	Structural Similarity
PP_3051	GO:0008152	0.733225413	metabolic process	Structural Similarity
PP_3051	GO:0110165	0.860764822	cellular anatomical entity	Structural Similarity
PP_3051	GO:0071704	0.721570722	organic substance metabolic process	Structural Similarity
PP_3580	GO:0110165	0.590518112	cellular anatomical entity	Structural Similarity
PP_5645	GO:0005488	0.486108996	binding	Structural Similarity
PP_5645	GO:0110165	0.535545489	cellular anatomical entity	Structural Similarity
PP_0050	GO:0110165	0.875418774	cellular anatomical entity	Structural Similarity
PP_5691	GO:0009987	0.761743438	cellular process	Structural Similarity
PP_5691	GO:0044237	0.620279945	cellular metabolic process	Structural Similarity
PP_5691	GO:0008152	0.749243603	metabolic process	Structural Similarity
PP_5691	GO:0110165	0.510982372	cellular anatomical entity	Structural Similarity
PP_0150	GO:0005488	0.536240383	binding	Structural Similarity
PP_4906	GO:0005488	0.60387733	binding	Structural Similarity
PP_4906	GO:0110165	0.825942638	cellular anatomical entity	Structural Similarity
PP_3563	GO:0044238	0.655224377	primary metabolic process	Structural Similarity
PP_3563	GO:0009987	0.715714563	cellular process	Structural Similarity
PP_3563	GO:0044237	0.645615585	cellular metabolic process	Structural Similarity
PP_3563	GO:0008152	0.659816781	metabolic process	Structural Similarity
PP_3563	GO:0071704	0.643619804	organic substance metabolic process	Structural Similarity
PP_3563	GO:0006807	0.543142935	nitrogen compound metabolic process	Structural Similarity
PP_1120	GO:0005488	0.89393959	binding	Structural Similarity
PP_1120	GO:0009987	0.876877902	cellular process	Structural Similarity
PP_1120	GO:0110165	0.809635952	cellular anatomical entity	Structural Similarity
PP_5711	GO:0005488	0.5535106	binding	Structural Similarity
PP_5711	GO:0009987	0.801755427	cellular process	Structural Similarity
PP_5711	GO:0008152	0.456076442	metabolic process	Structural Similarity
PP_5711	GO:0110165	0.797780358	cellular anatomical entity	Structural Similarity
PP_1511	GO:0044238	0.712822442	primary metabolic process	Structural Similarity
PP_1511	GO:0003824	0.824885895	catalytic activity	Structural Similarity
PP_1511	GO:0034641	0.499274675	cellular nitrogen compound metabolic process	Structural Similarity
PP_1511	GO:0005488	0.753431152	binding	Structural Similarity
PP_1511	GO:0009987	0.79147396	cellular process	Structural Similarity
PP_1511	GO:0097159	0.538382181	organic cyclic compound binding	Structural Similarity
PP_1511	GO:0044237	0.67447924	cellular metabolic process	Structural Similarity
PP_1511	GO:1901363	0.528203482	heterocyclic compound binding	Structural Similarity
PP_1511	GO:0008152	0.721301777	metabolic process	Structural Similarity
PP_1511	GO:0110165	0.703579185	cellular anatomical entity	Structural Similarity
PP_1511	GO:0071704	0.777971363	organic substance metabolic process	Structural Similarity
PP_1511	GO:0006807	0.73677622	nitrogen compound metabolic process	Structural Similarity
PP_1511	GO:0043167	0.495069727	ion binding	Structural Similarity
PP_1511	GO:1901360	0.458594219	organic cyclic compound metabolic process	Structural Similarity
PP_0521	GO:0110165	0.675909927	cellular anatomical entity	Structural Similarity
PP_5486	GO:0005488	0.661923331	binding	Structural Similarity
PP_5377	GO:0003824	0.811069978	catalytic activity	Structural Similarity
PP_5377	GO:0009987	0.745982342	cellular process	Structural Similarity
PP_5377	GO:0005488	0.704336508	binding	Structural Similarity
PP_5377	GO:0110165	0.836403432	cellular anatomical entity	Structural Similarity
PP_5522	GO:0005488	0.756342496	binding	Structural Similarity
PP_5522	GO:0009987	0.59722319	cellular process	Structural Similarity
PP_5522	GO:0008152	0.471174867	metabolic process	Structural Similarity
PP_5522	GO:0110165	0.492523541	cellular anatomical entity	Structural Similarity
PP_5522	GO:0071704	0.466297311	organic substance metabolic process	Structural Similarity
PP_5522	GO:0006807	0.478151952	nitrogen compound metabolic process	Structural Similarity
PP_1666	GO:0008152	0.572992333	metabolic process	Structural Similarity
PP_1666	GO:0071704	0.576517647	organic substance metabolic process	Structural Similarity
PP_1568	GO:0110165	0.682492704	cellular anatomical entity	Structural Similarity
PP_2864	GO:0003824	0.572013253	catalytic activity	Structural Similarity
PP_2575	GO:0005488	0.589490807	binding	Structural Similarity
PP_3676	GO:0009987	0.849448326	cellular process	Structural Similarity
PP_3676	GO:0005488	0.507429259	binding	Structural Similarity
PP_3676	GO:0110165	0.852131382	cellular anatomical entity	Structural Similarity
PP_2447	GO:0044238	0.859486158	primary metabolic process	Structural Similarity
PP_2447	GO:0044237	0.861415609	cellular metabolic process	Structural Similarity
PP_2447	GO:0071704	0.891344054	organic substance metabolic process	Structural Similarity
PP_2447	GO:0003824	0.897746087	catalytic activity	Structural Similarity
PP_2447	GO:0009987	0.87716848	cellular process	Structural Similarity
PP_2447	GO:0097159	0.67849768	organic cyclic compound binding	Structural Similarity
PP_2447	GO:1901564	0.858624393	organonitrogen compound metabolic process	Structural Similarity
PP_2447	GO:1901363	0.67849768	heterocyclic compound binding	Structural Similarity
PP_2447	GO:0005488	0.866499329	binding	Structural Similarity
PP_2447	GO:0043167	0.490187706	ion binding	Structural Similarity
PP_2447	GO:0034641	0.608102942	cellular nitrogen compound metabolic process	Structural Similarity
PP_2447	GO:0016740	0.66923538	transferase activity	Structural Similarity
PP_2447	GO:0008152	0.896075525	metabolic process	Structural Similarity
PP_2447	GO:0006807	0.883947752	nitrogen compound metabolic process	Structural Similarity
PP_3321	GO:0003824	0.719477028	catalytic activity	Structural Similarity
PP_3321	GO:0009987	0.690108707	cellular process	Structural Similarity
PP_3027	GO:0005488	0.695905312	binding	Structural Similarity
PP_3027	GO:0009987	0.670492612	cellular process	Structural Similarity
PP_3027	GO:0032991	0.515611074	protein-containing complex	Structural Similarity
PP_3027	GO:0110165	0.715495305	cellular anatomical entity	Structural Similarity
PP_5582	GO:0071704	0.474147525	organic substance metabolic process	Structural Similarity
PP_5582	GO:0009987	0.548852264	cellular process	Structural Similarity
PP_5582	GO:0005488	0.668750724	binding	Structural Similarity
PP_5582	GO:0008152	0.485749222	metabolic process	Structural Similarity
PP_5582	GO:0110165	0.636109945	cellular anatomical entity	Structural Similarity
PP_5582	GO:0006807	0.476005177	nitrogen compound metabolic process	Structural Similarity
PP_4330	GO:0009987	0.683167311	cellular process	Structural Similarity
PP_4330	GO:0005488	0.742806988	binding	Structural Similarity
PP_4330	GO:0110165	0.757757515	cellular anatomical entity	Structural Similarity
PP_3445	GO:0044237	0.58623296	cellular metabolic process	Structural Similarity
PP_0333	GO:0044238	0.510747154	primary metabolic process	Structural Similarity
PP_0333	GO:0003824	0.570544752	catalytic activity	Structural Similarity
PP_0333	GO:0008152	0.645488945	metabolic process	Structural Similarity
PP_0333	GO:0071704	0.510747154	organic substance metabolic process	Structural Similarity
PP_3870	GO:0044238	0.61939226	primary metabolic process	Structural Similarity
PP_3870	GO:0009987	0.624378084	cellular process	Structural Similarity
PP_3870	GO:0044237	0.523904636	cellular metabolic process	Structural Similarity
PP_3870	GO:0008152	0.624821391	metabolic process	Structural Similarity
PP_3870	GO:0071704	0.63128402	organic substance metabolic process	Structural Similarity
PP_3870	GO:0006807	0.596634977	nitrogen compound metabolic process	Structural Similarity
PP_3402	GO:0044238	0.66078992	primary metabolic process	Structural Similarity
PP_3402	GO:0034641	0.565498616	cellular nitrogen compound metabolic process	Structural Similarity
PP_3402	GO:1901564	0.569771106	organonitrogen compound metabolic process	Structural Similarity
PP_3402	GO:0044237	0.666495357	cellular metabolic process	Structural Similarity
PP_3402	GO:0008152	0.64305621	metabolic process	Structural Similarity
PP_3402	GO:0071704	0.689105234	organic substance metabolic process	Structural Similarity
PP_3402	GO:0006807	0.66572111	nitrogen compound metabolic process	Structural Similarity
PP_4412	GO:0044238	0.497595431	primary metabolic process	Structural Similarity
PP_4412	GO:0005488	0.691782923	binding	Structural Similarity
PP_4412	GO:0009987	0.847820204	cellular process	Structural Similarity
PP_4412	GO:0044237	0.627197562	cellular metabolic process	Structural Similarity
PP_4412	GO:0008152	0.824256264	metabolic process	Structural Similarity
PP_4412	GO:0110165	0.865019612	cellular anatomical entity	Structural Similarity
PP_4412	GO:0071704	0.606047492	organic substance metabolic process	Structural Similarity
PP_4412	GO:0006807	0.547862876	nitrogen compound metabolic process	Structural Similarity
PP_1546	GO:0009987	0.67254481	cellular process	Structural Similarity
PP_1546	GO:0005488	0.643645081	binding	Structural Similarity
PP_1546	GO:0110165	0.686138798	cellular anatomical entity	Structural Similarity
PP_4387	GO:0005488	0.538553315	binding	Structural Similarity
PP_4793	GO:0009987	0.601232237	cellular process	Structural Similarity
PP_4793	GO:0110165	0.58962551	cellular anatomical entity	Structural Similarity
PP_4957	GO:0005488	0.510968445	binding	Structural Similarity
PP_3335	GO:0005488	0.544932501	binding	Structural Similarity
PP_5696	GO:0140110	0.799765465	transcription regulator activity	Structural Similarity
PP_1120	GO:0044238	0.784081384	primary metabolic process	Structural Similarity
PP_1120	GO:0003824	0.892297934	catalytic activity	Structural Similarity
PP_1120	GO:0097159	0.564568168	organic cyclic compound binding	Structural Similarity
PP_1120	GO:0016740	0.827099692	transferase activity	Structural Similarity
PP_1120	GO:0044237	0.647272609	cellular metabolic process	Structural Similarity
PP_1120	GO:1901363	0.564568168	heterocyclic compound binding	Structural Similarity
PP_1120	GO:0008152	0.873687603	metabolic process	Structural Similarity
PP_1120	GO:0043170	0.621150209	macromolecule metabolic process	Structural Similarity
PP_1120	GO:0071704	0.843809645	organic substance metabolic process	Structural Similarity
PP_1120	GO:0043169	0.707876534	cation binding	Structural Similarity
PP_1120	GO:0006807	0.663311566	nitrogen compound metabolic process	Structural Similarity
PP_1120	GO:0043167	0.694651402	ion binding	Structural Similarity
PP_2666	GO:0097159	0.610532556	organic cyclic compound binding	Structural Similarity
PP_2666	GO:1901363	0.610532556	heterocyclic compound binding	Structural Similarity
PP_2314	GO:0009987	0.524907295	cellular process	Structural Similarity
PP_4172	GO:0005488	0.773902646	binding	Structural Similarity
PP_4172	GO:0009987	0.66475452	cellular process	Structural Similarity
PP_4172	GO:0110165	0.68148635	cellular anatomical entity	Structural Similarity
PP_2296	GO:0003676	0.764874724	nucleic acid binding	Structural Similarity
PP_2296	GO:0097159	0.764874724	organic cyclic compound binding	Structural Similarity
PP_2296	GO:1901363	0.764874724	heterocyclic compound binding	Structural Similarity
PP_2296	GO:0005488	0.692406324	binding	Structural Similarity
PP_2296	GO:0140110	0.795388007	transcription regulator activity	Structural Similarity
PP_0333	GO:0043170	0.504238594	macromolecule metabolic process	Structural Similarity
PP_3985	GO:0044238	0.46174604	primary metabolic process	Structural Similarity
PP_3985	GO:0071704	0.570961668	organic substance metabolic process	Structural Similarity
PP_3985	GO:0003824	0.575276751	catalytic activity	Structural Similarity
PP_3985	GO:0009987	0.75861191	cellular process	Structural Similarity
PP_3985	GO:0005488	0.842693546	binding	Structural Similarity
PP_3985	GO:0008152	0.705098455	metabolic process	Structural Similarity
PP_3985	GO:0110165	0.673988425	cellular anatomical entity	Structural Similarity
PP_3041	GO:0009987	0.813737377	cellular process	Structural Similarity
PP_3041	GO:0016020	0.538468391	membrane	Structural Similarity
PP_3041	GO:0032991	0.684086996	protein-containing complex	Structural Similarity
PP_3041	GO:0031224	0.522489524	intrinsic component of membrane	Structural Similarity
PP_3041	GO:0110165	0.814092653	cellular anatomical entity	Structural Similarity
PP_2363	GO:0009987	0.877186531	cellular process	Structural Similarity
PP_2363	GO:0005488	0.824682153	binding	Structural Similarity
PP_2363	GO:0031224	0.636169683	intrinsic component of membrane	Structural Similarity
PP_2363	GO:0110165	0.870300014	cellular anatomical entity	Structural Similarity
PP_3864	GO:0005488	0.838454954	binding	Structural Similarity
PP_5333	GO:0110165	0.638937745	cellular anatomical entity	Structural Similarity
PP_5201	GO:0005488	0.745173477	binding	Structural Similarity
PP_0576	GO:0009987	0.472935241	cellular process	Structural Similarity
PP_2853	GO:0019867	0.545925313	outer membrane	Structural Similarity
PP_2853	GO:0016020	0.553429666	membrane	Structural Similarity
PP_2853	GO:0110165	0.753638534	cellular anatomical entity	Structural Similarity
PP_4957	GO:0140110	0.613644177	transcription regulator activity	Structural Similarity
PP_5561	GO:0071704	0.503113873	organic substance metabolic process	Structural Similarity
PP_5561	GO:0003824	0.541456616	catalytic activity	Structural Similarity
PP_5561	GO:0009987	0.698473936	cellular process	Structural Similarity
PP_5561	GO:0008152	0.557115257	metabolic process	Structural Similarity
PP_3192	GO:0005488	0.569232941	binding	Structural Similarity
PP_2015	GO:0005488	0.567364846	binding	Structural Similarity
PP_2015	GO:0044237	0.464905845	cellular metabolic process	Structural Similarity
PP_2015	GO:0008152	0.48265333	metabolic process	Structural Similarity
PP_2015	GO:0009987	0.635595169	cellular process	Structural Similarity
PP_4906	GO:0009987	0.739640217	cellular process	Structural Similarity
PP_3004	GO:0005488	0.509248284	binding	Structural Similarity
PP_3743	GO:0003676	0.687325891	nucleic acid binding	Structural Similarity
PP_3743	GO:0005488	0.705214115	binding	Structural Similarity
PP_3743	GO:0009987	0.702825259	cellular process	Structural Similarity
PP_3743	GO:0097159	0.706975403	organic cyclic compound binding	Structural Similarity
PP_3743	GO:0032991	0.642191088	protein-containing complex	Structural Similarity
PP_3743	GO:1901363	0.706975403	heterocyclic compound binding	Structural Similarity
PP_3743	GO:0110165	0.728735311	cellular anatomical entity	Structural Similarity
PP_3743	GO:0008152	0.506192972	metabolic process	Structural Similarity
PP_5376	GO:0110165	0.674619648	cellular anatomical entity	Structural Similarity
PP_5737	GO:0071704	0.534586217	organic substance metabolic process	Structural Similarity
PP_1633	GO:0005488	0.820707978	binding	Structural Similarity
PP_5639	GO:0110165	0.716275742	cellular anatomical entity	Structural Similarity
PP_5561	GO:0005488	0.648031288	binding	Structural Similarity
PP_3402	GO:0019538	0.546843553	protein metabolic process	Structural Similarity
PP_3402	GO:0043170	0.644770652	macromolecule metabolic process	Structural Similarity
PP_1196	GO:0110165	0.503815892	cellular anatomical entity	Structural Similarity
PP_5643	GO:0009987	0.565998717	cellular process	Structural Similarity
PP_5681	GO:0005488	0.488977461	binding	Structural Similarity
PP_5681	GO:0110165	0.525363527	cellular anatomical entity	Structural Similarity
PP_1245	GO:0005488	0.769086156	binding	Structural Similarity
PP_1245	GO:0110165	0.855811322	cellular anatomical entity	Structural Similarity
PP_2061	GO:0009987	0.587438271	cellular process	Structural Similarity
PP_2864	GO:0110165	0.550393587	cellular anatomical entity	Structural Similarity
PP_3335	GO:0009987	0.677543443	cellular process	Structural Similarity
PP_3335	GO:0008152	0.503613254	metabolic process	Structural Similarity
PP_3335	GO:0110165	0.738344863	cellular anatomical entity	Structural Similarity
PP_2306	GO:0110165	0.464557086	cellular anatomical entity	Structural Similarity
PP_5489	GO:0003824	0.602710998	catalytic activity	Structural Similarity
PP_5489	GO:0009987	0.707784676	cellular process	Structural Similarity
PP_5489	GO:0008152	0.516245749	metabolic process	Structural Similarity
PP_5489	GO:0110165	0.7520891	cellular anatomical entity	Structural Similarity
PP_3192	GO:0003824	0.63231081	catalytic activity	Structural Similarity
PP_3192	GO:0008152	0.563375775	metabolic process	Structural Similarity
PP_3056	GO:0009987	0.689501433	cellular process	Structural Similarity
PP_5531	GO:0005488	0.744719767	binding	Structural Similarity
PP_0609	GO:0110165	0.632587339	cellular anatomical entity	Structural Similarity
PP_5639	GO:0009987	0.681811393	cellular process	Structural Similarity
PP_3367	GO:0003824	0.898367637	catalytic activity	Structural Similarity
PP_5172	GO:0005488	0.484981793	binding	Structural Similarity
PP_2811	GO:0022857	0.480104874	transmembrane transporter activity	Structural Similarity
PP_2811	GO:0016020	0.468050474	membrane	Structural Similarity
PP_2811	GO:0019867	0.485072582	outer membrane	Structural Similarity
PP_2811	GO:0005215	0.480104874	transporter activity	Structural Similarity
PP_2811	GO:0110165	0.819280552	cellular anatomical entity	Structural Similarity
PP_1934	GO:0005488	0.608255344	binding	Structural Similarity
PP_1934	GO:0110165	0.791115707	cellular anatomical entity	Structural Similarity
PP_5591	GO:0003824	0.731333977	catalytic activity	Structural Similarity
PP_0050	GO:0005488	0.510384986	binding	Structural Similarity
PP_1573	GO:0005488	0.463528575	binding	Structural Similarity
PP_3007	GO:0110165	0.483768279	cellular anatomical entity	Structural Similarity
PP_3919	GO:0009987	0.509946815	cellular process	Structural Similarity
PP_3919	GO:0008152	0.485807438	metabolic process	Structural Similarity
PP_3919	GO:0071704	0.455875567	organic substance metabolic process	Structural Similarity
PP_2858	GO:0009987	0.785630829	cellular process	Structural Similarity
PP_2858	GO:0110165	0.733477321	cellular anatomical entity	Structural Similarity
PP_4586	GO:0016787	0.500146698	hydrolase activity	Structural Similarity
PP_3056	GO:0005488	0.65132529	binding	Structural Similarity
PP_5201	GO:0110165	0.849903416	cellular anatomical entity	Structural Similarity
PP_3028	GO:0071704	0.542694887	organic substance metabolic process	Structural Similarity
PP_3028	GO:0044238	0.576901079	primary metabolic process	Structural Similarity
PP_3028	GO:0006807	0.535983591	nitrogen compound metabolic process	Structural Similarity
PP_3028	GO:0005488	0.870287883	binding	Structural Similarity
PP_3028	GO:0008152	0.643415711	metabolic process	Structural Similarity
PP_3028	GO:0043170	0.485927791	macromolecule metabolic process	Structural Similarity
PP_5201	GO:0009987	0.509492869	cellular process	Structural Similarity
PP_5605	GO:0009987	0.669957337	cellular process	Structural Similarity
PP_5605	GO:0110165	0.751669205	cellular anatomical entity	Structural Similarity
PP_2223	GO:0005488	0.817618921	binding	Structural Similarity
PP_2223	GO:0110165	0.808151774	cellular anatomical entity	Structural Similarity
PP_2295	GO:0005488	0.687924657	binding	Structural Similarity
PP_3615	GO:0005488	0.532092831	binding	Structural Similarity
PP_5675	GO:0009987	0.655154596	cellular process	Structural Similarity
PP_5675	GO:0044237	0.527681062	cellular metabolic process	Structural Similarity
PP_5675	GO:0008152	0.564407702	metabolic process	Structural Similarity
PP_5675	GO:0110165	0.525959283	cellular anatomical entity	Structural Similarity
PP_5675	GO:0043170	0.455194841	macromolecule metabolic process	Structural Similarity
PP_5247	GO:0009987	0.701693986	cellular process	Structural Similarity
PP_5247	GO:0110165	0.678102704	cellular anatomical entity	Structural Similarity
PP_0400	GO:0009987	0.865031718	cellular process	Structural Similarity
PP_0400	GO:0110165	0.544701769	cellular anatomical entity	Structural Similarity
PP_5399	GO:0044238	0.479766607	primary metabolic process	Structural Similarity
PP_5399	GO:0008152	0.531627469	metabolic process	Structural Similarity
PP_5399	GO:0071704	0.45638518	organic substance metabolic process	Structural Similarity
PP_5399	GO:0006807	0.464587512	nitrogen compound metabolic process	Structural Similarity
PP_2875	GO:0032553	0.523270095	ribonucleotide binding	Structural Similarity
PP_2875	GO:0000166	0.523270095	nucleotide binding	Structural Similarity
PP_2875	GO:0097159	0.520311193	organic cyclic compound binding	Structural Similarity
PP_2875	GO:1901265	0.557130324	nucleoside phosphate binding	Structural Similarity
PP_2875	GO:1901363	0.520311193	heterocyclic compound binding	Structural Similarity
PP_2875	GO:0005488	0.718742504	binding	Structural Similarity
PP_2875	GO:0097367	0.523270095	carbohydrate derivative binding	Structural Similarity
PP_2875	GO:0036094	0.557130324	small molecule binding	Structural Similarity
PP_2875	GO:0043167	0.591773528	ion binding	Structural Similarity
PP_2875	GO:0043168	0.523270095	anion binding	Structural Similarity
PP_2875	GO:0110165	0.645574554	cellular anatomical entity	Structural Similarity
PP_5162	GO:0003824	0.869916023	catalytic activity	Structural Similarity
PP_5162	GO:0009987	0.574668529	cellular process	Structural Similarity
PP_5162	GO:0110165	0.633870595	cellular anatomical entity	Structural Similarity
PP_5714	GO:0003824	0.602680294	catalytic activity	Structural Similarity
PP_5578	GO:0005488	0.81462157	binding	Structural Similarity
PP_5578	GO:0110165	0.693651939	cellular anatomical entity	Structural Similarity
PP_5377	GO:0065007	0.511750055	biological regulation	Structural Similarity
PP_5377	GO:0050794	0.502948241	regulation of cellular process	Structural Similarity
PP_5377	GO:0050789	0.47827325	regulation of biological process	Structural Similarity
PP_1839	GO:0044238	0.660151174	primary metabolic process	Structural Similarity
PP_1839	GO:0034641	0.510611632	cellular nitrogen compound metabolic process	Structural Similarity
PP_1839	GO:0005488	0.683833846	binding	Structural Similarity
PP_1839	GO:0009987	0.644274031	cellular process	Structural Similarity
PP_1839	GO:0097159	0.549829497	organic cyclic compound binding	Structural Similarity
PP_1839	GO:0044237	0.666553994	cellular metabolic process	Structural Similarity
PP_1839	GO:1901363	0.549829497	heterocyclic compound binding	Structural Similarity
PP_1839	GO:0008152	0.630909779	metabolic process	Structural Similarity
PP_1839	GO:0110165	0.649751992	cellular anatomical entity	Structural Similarity
PP_1839	GO:0071704	0.61834629	organic substance metabolic process	Structural Similarity
PP_1839	GO:0006807	0.621968488	nitrogen compound metabolic process	Structural Similarity
PP_3864	GO:0009987	0.780489843	cellular process	Structural Similarity
PP_0891	GO:0110165	0.826314815	cellular anatomical entity	Structural Similarity
PP_0891	GO:0005488	0.769352323	binding	Structural Similarity
PP_3010	GO:0003824	0.584604547	catalytic activity	Structural Similarity
PP_3010	GO:0005488	0.690001303	binding	Structural Similarity
PP_3010	GO:0009987	0.834541981	cellular process	Structural Similarity
PP_3010	GO:0044237	0.66194902	cellular metabolic process	Structural Similarity
PP_3010	GO:0008152	0.680104174	metabolic process	Structural Similarity
PP_3010	GO:0110165	0.838276422	cellular anatomical entity	Structural Similarity
PP_3010	GO:0071704	0.638676225	organic substance metabolic process	Structural Similarity
PP_2864	GO:0043167	0.495051461	ion binding	Structural Similarity
PP_4312	GO:0044281	0.472292854	small molecule metabolic process	Structural Similarity
PP_4312	GO:1901576	0.585157074	organic substance biosynthetic process	Structural Similarity
PP_4312	GO:0046483	0.468082287	heterocycle metabolic process	Structural Similarity
PP_4312	GO:0044249	0.60484674	cellular biosynthetic process	Structural Similarity
PP_4312	GO:0009058	0.605350566	biosynthetic process	Structural Similarity
PP_4312	GO:0006725	0.499589606	cellular aromatic compound metabolic process	Structural Similarity
PP_4312	GO:0034641	0.460810665	cellular nitrogen compound metabolic process	Structural Similarity
PP_5482	GO:0065007	0.549816623	biological regulation	Structural Similarity
PP_5482	GO:0050794	0.455925686	regulation of cellular process	Structural Similarity
PP_5482	GO:0050789	0.549816623	regulation of biological process	Structural Similarity
PP_0549	GO:0110165	0.462615134	cellular anatomical entity	Structural Similarity
PP_0549	GO:0009987	0.570486047	cellular process	Structural Similarity
PP_0782	GO:0005488	0.708376964	binding	Structural Similarity
PP_1956	GO:0022829	0.701398971	wide pore channel activity	Structural Similarity
PP_1956	GO:0015267	0.701398971	channel activity	Structural Similarity
PP_1956	GO:0022803	0.701398971	passive transmembrane transporter activity	Structural Similarity
PP_3027	GO:0097159	0.503836904	organic cyclic compound binding	Structural Similarity
PP_3027	GO:1901363	0.503836904	heterocyclic compound binding	Structural Similarity
PP_1147	GO:0009987	0.813257855	cellular process	Structural Similarity
PP_3709	GO:0009987	0.586876149	cellular process	Structural Similarity
PP_3709	GO:0005488	0.5858049	binding	Structural Similarity
PP_1568	GO:0009987	0.665834056	cellular process	Structural Similarity
PP_1568	GO:0008152	0.458127131	metabolic process	Structural Similarity
PP_5472	GO:0008152	0.510403224	metabolic process	Structural Similarity
PP_5472	GO:0071704	0.46408836	organic substance metabolic process	Structural Similarity
PP_5507	GO:0005488	0.619945036	binding	Structural Similarity
PP_5713	GO:0110165	0.465491437	cellular anatomical entity	Structural Similarity
PP_1147	GO:0044238	0.529147591	primary metabolic process	Structural Similarity
PP_1147	GO:0034641	0.458497945	cellular nitrogen compound metabolic process	Structural Similarity
PP_1147	GO:0044237	0.569050913	cellular metabolic process	Structural Similarity
PP_1147	GO:0032991	0.669530228	protein-containing complex	Structural Similarity
PP_1147	GO:0008152	0.673808662	metabolic process	Structural Similarity
PP_1147	GO:0043170	0.500773847	macromolecule metabolic process	Structural Similarity
PP_1147	GO:0071704	0.522782764	organic substance metabolic process	Structural Similarity
PP_1147	GO:0006807	0.529147591	nitrogen compound metabolic process	Structural Similarity
PP_3197	GO:0003824	0.80287295	catalytic activity	Structural Similarity
PP_3197	GO:0005488	0.651712474	binding	Structural Similarity
PP_3197	GO:0009987	0.486489049	cellular process	Structural Similarity
PP_3197	GO:0044237	0.493858159	cellular metabolic process	Structural Similarity
PP_3197	GO:0008152	0.650132777	metabolic process	Structural Similarity
PP_3197	GO:0043169	0.67424367	cation binding	Structural Similarity
PP_3197	GO:0043167	0.67424367	ion binding	Structural Similarity
PP_2020	GO:0005488	0.483115457	binding	Structural Similarity
PP_2020	GO:0110165	0.601036905	cellular anatomical entity	Structural Similarity
PP_1712	GO:0110165	0.590941136	cellular anatomical entity	Structural Similarity
PP_4196	GO:0044238	0.734170505	primary metabolic process	Structural Similarity
PP_4196	GO:0044237	0.695216219	cellular metabolic process	Structural Similarity
PP_4196	GO:0043170	0.665007749	macromolecule metabolic process	Structural Similarity
PP_4196	GO:0071704	0.737623735	organic substance metabolic process	Structural Similarity
PP_4196	GO:0009987	0.867191973	cellular process	Structural Similarity
PP_4196	GO:1901564	0.550424127	organonitrogen compound metabolic process	Structural Similarity
PP_4196	GO:0005488	0.883223284	binding	Structural Similarity
PP_4196	GO:0008152	0.737623735	metabolic process	Structural Similarity
PP_4196	GO:0110165	0.877432985	cellular anatomical entity	Structural Similarity
PP_4196	GO:0006807	0.737623735	nitrogen compound metabolic process	Structural Similarity
PP_0749	GO:0009987	0.560949556	cellular process	Structural Similarity
PP_0749	GO:0005488	0.58578354	binding	Structural Similarity
PP_0749	GO:0110165	0.457432116	cellular anatomical entity	Structural Similarity
PP_2447	GO:0110165	0.80337099	cellular anatomical entity	Structural Similarity
PP_4040	GO:0003824	0.738123789	catalytic activity	Structural Similarity
PP_2991	GO:0003824	0.859629548	catalytic activity	Structural Similarity
PP_2991	GO:0005488	0.803389211	binding	Structural Similarity
PP_2991	GO:0110165	0.468447058	cellular anatomical entity	Structural Similarity
PP_4296	GO:0009987	0.539021196	cellular process	Structural Similarity
PP_4296	GO:0110165	0.7640756	cellular anatomical entity	Structural Similarity
PP_3954	GO:0005488	0.640835043	binding	Structural Similarity
PP_3954	GO:0009987	0.607239963	cellular process	Structural Similarity
PP_3954	GO:0098533	0.529718415	ATPase dependent transmembrane transport complex	Structural Similarity
PP_3954	GO:0015698	0.561977893	inorganic anion transport	Structural Similarity
PP_3954	GO:0032991	0.478007941	protein-containing complex	Structural Similarity
PP_3954	GO:0051234	0.59591644	establishment of localization	Structural Similarity
PP_3954	GO:0110165	0.51973877	cellular anatomical entity	Structural Similarity
PP_3954	GO:0006810	0.59591644	transport	Structural Similarity
PP_3954	GO:0006820	0.569229715	anion transport	Structural Similarity
PP_3954	GO:0051179	0.581780362	localization	Structural Similarity
PP_5362	GO:0009987	0.486720899	cellular process	Structural Similarity
PP_4079	GO:0003824	0.498145795	catalytic activity	Structural Similarity
PP_4079	GO:0009987	0.500827275	cellular process	Structural Similarity
PP_4079	GO:0005488	0.713613214	binding	Structural Similarity
PP_4079	GO:0110165	0.521847107	cellular anatomical entity	Structural Similarity
PP_3335	GO:0071704	0.482728332	organic substance metabolic process	Structural Similarity
PP_3335	GO:0003824	0.766882561	catalytic activity	Structural Similarity
PP_0164	GO:0044238	0.875247093	primary metabolic process	Structural Similarity
PP_0164	GO:0044237	0.476019542	cellular metabolic process	Structural Similarity
PP_0164	GO:0071704	0.887146838	organic substance metabolic process	Structural Similarity
PP_0164	GO:0003824	0.893298658	catalytic activity	Structural Similarity
PP_0164	GO:0009987	0.52370668	cellular process	Structural Similarity
PP_0164	GO:1901564	0.869626672	organonitrogen compound metabolic process	Structural Similarity
PP_0164	GO:0005488	0.885166361	binding	Structural Similarity
PP_0164	GO:0043167	0.882425908	ion binding	Structural Similarity
PP_0164	GO:0008152	0.897758602	metabolic process	Structural Similarity
PP_0164	GO:0006807	0.871701422	nitrogen compound metabolic process	Structural Similarity
PP_5531	GO:0009987	0.473688671	cellular process	Structural Similarity
PP_5531	GO:0110165	0.699836743	cellular anatomical entity	Structural Similarity
PP_5363	GO:0005488	0.535375593	binding	Structural Similarity
PP_0696	GO:0034641	0.536775156	cellular nitrogen compound metabolic process	Structural Similarity
PP_0696	GO:0005488	0.644198535	binding	Structural Similarity
PP_0696	GO:0009987	0.81989947	cellular process	Structural Similarity
PP_0696	GO:0044237	0.69200021	cellular metabolic process	Structural Similarity
PP_0696	GO:0046483	0.499789895	heterocycle metabolic process	Structural Similarity
PP_0696	GO:0008152	0.866908662	metabolic process	Structural Similarity
PP_0696	GO:0110165	0.473990751	cellular anatomical entity	Structural Similarity
PP_0696	GO:0071704	0.821609244	organic substance metabolic process	Structural Similarity
PP_0696	GO:0006807	0.685429404	nitrogen compound metabolic process	Structural Similarity
PP_0696	GO:1901360	0.524998797	organic cyclic compound metabolic process	Structural Similarity
PP_3028	GO:0110165	0.722723624	cellular anatomical entity	Structural Similarity
PP_5562	GO:0003824	0.503637226	catalytic activity	Structural Similarity
PP_5562	GO:0009987	0.712806407	cellular process	Structural Similarity
PP_5562	GO:0044237	0.490695944	cellular metabolic process	Structural Similarity
PP_5562	GO:0008152	0.682830106	metabolic process	Structural Similarity
PP_5562	GO:0071704	0.60456396	organic substance metabolic process	Structural Similarity
PP_3028	GO:0097159	0.718369051	organic cyclic compound binding	Structural Similarity
PP_3028	GO:0003676	0.552858911	nucleic acid binding	Structural Similarity
PP_3028	GO:1901363	0.718369051	heterocyclic compound binding	Structural Similarity
PP_3611	GO:0110165	0.78817418	cellular anatomical entity	Structural Similarity
PP_5726	GO:0031224	0.588329537	intrinsic component of membrane	Structural Similarity
PP_5726	GO:0005488	0.748273734	binding	Structural Similarity
PP_5726	GO:0022857	0.584232373	transmembrane transporter activity	Structural Similarity
PP_5726	GO:0016020	0.563393017	membrane	Structural Similarity
PP_5726	GO:0015075	0.477863759	ion transmembrane transporter activity	Structural Similarity
PP_5726	GO:0098796	0.561459605	membrane protein complex	Structural Similarity
PP_5726	GO:0032991	0.666966597	protein-containing complex	Structural Similarity
PP_5726	GO:0005215	0.575331398	transporter activity	Structural Similarity
PP_5726	GO:0110165	0.769954005	cellular anatomical entity	Structural Similarity
PP_5726	GO:0022890	0.477863759	inorganic cation transmembrane transporter activity	Structural Similarity
PP_5726	GO:0008324	0.477863759	cation transmembrane transporter activity	Structural Similarity
PP_5726	GO:0015318	0.477863759	inorganic molecular entity transmembrane transporter activity	Structural Similarity
PP_3041	GO:0005488	0.640200548	binding	Structural Similarity
PP_4962	GO:0009987	0.777743323	cellular process	Structural Similarity
PP_4962	GO:0044237	0.542701169	cellular metabolic process	Structural Similarity
PP_4962	GO:0032991	0.536702245	protein-containing complex	Structural Similarity
PP_4962	GO:0008152	0.559882961	metabolic process	Structural Similarity
PP_4962	GO:0110165	0.849019497	cellular anatomical entity	Structural Similarity
PP_3010	GO:0006807	0.694895003	nitrogen compound metabolic process	Structural Similarity
PP_0696	GO:0044238	0.490668993	primary metabolic process	Structural Similarity
PP_1101	GO:0009987	0.550876397	cellular process	Structural Similarity
PP_2747	GO:0000166	0.481221551	nucleotide binding	Structural Similarity
PP_3910	GO:0003824	0.50297884	catalytic activity	Structural Similarity
PP_1101	GO:0005488	0.519062732	binding	Structural Similarity
PP_3477	GO:0009987	0.571501252	cellular process	Structural Similarity
PP_3477	GO:0110165	0.551934982	cellular anatomical entity	Structural Similarity
PP_2418	GO:0065007	0.752070283	biological regulation	Structural Similarity
PP_5578	GO:0009987	0.84423119	cellular process	Structural Similarity
PP_1855	GO:0009987	0.533355488	cellular process	Structural Similarity
PP_1855	GO:0110165	0.579860978	cellular anatomical entity	Structural Similarity
PP_3063	GO:0005488	0.522565328	binding	Structural Similarity
PP_1511	GO:1901564	0.562309595	organonitrogen compound metabolic process	Structural Similarity
PP_2792	GO:0110165	0.479416614	cellular anatomical entity	Structural Similarity
PP_0782	GO:0003824	0.66674207	catalytic activity	Structural Similarity
PP_5605	GO:0005488	0.616676078	binding	Structural Similarity
PP_3517	GO:0005488	0.681633455	binding	Structural Similarity
PP_5628	GO:0005488	0.540634009	binding	Structural Similarity
PP_5628	GO:1901576	0.485908543	organic substance biosynthetic process	Structural Similarity
PP_5628	GO:0009987	0.534071355	cellular process	Structural Similarity
PP_5628	GO:0044249	0.499569416	cellular biosynthetic process	Structural Similarity
PP_5628	GO:0044237	0.534071355	cellular metabolic process	Structural Similarity
PP_5628	GO:0009058	0.538487163	biosynthetic process	Structural Similarity
PP_5628	GO:0008152	0.580816866	metabolic process	Structural Similarity
PP_5628	GO:0110165	0.508475302	cellular anatomical entity	Structural Similarity
PP_5628	GO:0071704	0.507388512	organic substance metabolic process	Structural Similarity
PP_5444	GO:0043167	0.479190668	ion binding	Structural Similarity
PP_5444	GO:0005488	0.611622433	binding	Structural Similarity
PP_5444	GO:0043169	0.479190668	cation binding	Structural Similarity
PP_5444	GO:0071704	0.486907595	organic substance metabolic process	Structural Similarity
PP_5444	GO:0044238	0.486907595	primary metabolic process	Structural Similarity
PP_5444	GO:0003824	0.55359401	catalytic activity	Structural Similarity
PP_5444	GO:0008152	0.486907595	metabolic process	Structural Similarity
PP_2879	GO:0003824	0.493711972	catalytic activity	Structural Similarity
PP_2879	GO:0005488	0.810625361	binding	Structural Similarity
PP_2879	GO:0009987	0.837312503	cellular process	Structural Similarity
PP_2879	GO:0044237	0.549685046	cellular metabolic process	Structural Similarity
PP_2879	GO:0008152	0.498399176	metabolic process	Structural Similarity
PP_2879	GO:0110165	0.860359694	cellular anatomical entity	Structural Similarity
PP_2879	GO:0071704	0.639127933	organic substance metabolic process	Structural Similarity
PP_3028	GO:0009987	0.855927139	cellular process	Structural Similarity
PP_3028	GO:0032991	0.495736838	protein-containing complex	Structural Similarity
PP_3615	GO:0009987	0.531450538	cellular process	Structural Similarity
PP_3615	GO:0044237	0.510801973	cellular metabolic process	Structural Similarity
PP_3615	GO:0008152	0.510801973	metabolic process	Structural Similarity
PP_3615	GO:0071704	0.483108493	organic substance metabolic process	Structural Similarity
PP_5376	GO:0005488	0.52449875	binding	Structural Similarity
PP_4531	GO:0110165	0.569603374	cellular anatomical entity	Structural Similarity
PP_5362	GO:0005488	0.635385264	binding	Structural Similarity
PP_5362	GO:0110165	0.848421417	cellular anatomical entity	Structural Similarity
PP_5546	GO:0003676	0.679140798	nucleic acid binding	Structural Similarity
PP_5546	GO:0097159	0.679140798	organic cyclic compound binding	Structural Similarity
PP_5546	GO:1901363	0.679140798	heterocyclic compound binding	Structural Similarity
PP_0498	GO:0003824	0.903659533	catalytic activity	Structural Similarity
PP_0498	GO:0016787	0.500066347	hydrolase activity	Structural Similarity
PP_3014	GO:0005488	0.639718758	binding	Structural Similarity
PP_3014	GO:0110165	0.618529841	cellular anatomical entity	Structural Similarity
PP_0050	GO:0009987	0.539490321	cellular process	Structural Similarity
PP_3051	GO:0044237	0.51221152	cellular metabolic process	Structural Similarity
PP_2792	GO:0005488	0.506079946	binding	Structural Similarity
PP_3193	GO:0005488	0.464213996	binding	Structural Similarity
PP_3193	GO:0009987	0.547922241	cellular process	Structural Similarity
PP_2007	GO:0005488	0.795207273	binding	Structural Similarity
PP_2007	GO:0043167	0.793486445	ion binding	Structural Similarity
PP_2007	GO:0009987	0.595698498	cellular process	Structural Similarity
PP_2007	GO:0008152	0.485273046	metabolic process	Structural Similarity
PP_2007	GO:0110165	0.573058714	cellular anatomical entity	Structural Similarity
PP_2007	GO:0071704	0.474698288	organic substance metabolic process	Structural Similarity
PP_5740	GO:0005488	0.592714995	binding	Structural Similarity
PP_3504	GO:0009987	0.666542105	cellular process	Structural Similarity
PP_0050	GO:0003824	0.532804894	catalytic activity	Structural Similarity
PP_5305	GO:0005488	0.575715113	binding	Structural Similarity
PP_1934	GO:0009987	0.657205108	cellular process	Structural Similarity
PP_5482	GO:0097159	0.54822601	organic cyclic compound binding	Structural Similarity
PP_5482	GO:1901363	0.54822601	heterocyclic compound binding	Structural Similarity
PP_5482	GO:0005488	0.708574055	binding	Structural Similarity
PP_2418	GO:0043167	0.864555848	ion binding	Structural Similarity
PP_2418	GO:0005488	0.88401004	binding	Structural Similarity
PP_2418	GO:0043169	0.840265019	cation binding	Structural Similarity
PP_0991	GO:0009987	0.717684776	cellular process	Structural Similarity
PP_0991	GO:0008152	0.547451466	metabolic process	Structural Similarity
PP_0991	GO:0110165	0.635804056	cellular anatomical entity	Structural Similarity
PP_3321	GO:0008152	0.642484359	metabolic process	Structural Similarity
PP_4240	GO:0008152	0.690204934	metabolic process	Structural Similarity
PP_4240	GO:0110165	0.577621672	cellular anatomical entity	Structural Similarity
PP_5482	GO:0003676	0.609417382	nucleic acid binding	Structural Similarity
PP_0164	GO:0043169	0.476428644	cation binding	Structural Similarity
PP_0164	GO:0016787	0.48807592	hydrolase activity	Structural Similarity
PP_0164	GO:0043170	0.491927493	macromolecule metabolic process	Structural Similarity
PP_4775	GO:0044238	0.718113006	primary metabolic process	Structural Similarity
PP_4775	GO:0003824	0.496725684	catalytic activity	Structural Similarity
PP_4775	GO:0009987	0.537449943	cellular process	Structural Similarity
PP_4775	GO:0008152	0.740258225	metabolic process	Structural Similarity
PP_4775	GO:0110165	0.748267648	cellular anatomical entity	Structural Similarity
PP_4775	GO:0071704	0.718113006	organic substance metabolic process	Structural Similarity
PP_1833	GO:0005488	0.671151398	binding	Structural Similarity
PP_5305	GO:0044281	0.476496544	small molecule metabolic process	Structural Similarity
PP_5305	GO:0003824	0.728337272	catalytic activity	Structural Similarity
PP_1372	GO:0044238	0.798009383	primary metabolic process	Structural Similarity
PP_1372	GO:0003824	0.894833891	catalytic activity	Structural Similarity
PP_1372	GO:0005488	0.89824535	binding	Structural Similarity
PP_1372	GO:0009987	0.880344829	cellular process	Structural Similarity
PP_1372	GO:0044237	0.824042313	cellular metabolic process	Structural Similarity
PP_1372	GO:0008152	0.834769173	metabolic process	Structural Similarity
PP_1372	GO:0110165	0.809105859	cellular anatomical entity	Structural Similarity
PP_1372	GO:0071704	0.834769173	organic substance metabolic process	Structural Similarity
PP_1372	GO:0036094	0.852675165	small molecule binding	Structural Similarity
PP_2418	GO:0009987	0.872329987	cellular process	Structural Similarity
PP_2418	GO:0051234	0.832163653	establishment of localization	Structural Similarity
PP_2418	GO:0110165	0.833604018	cellular anatomical entity	Structural Similarity
PP_2418	GO:0006810	0.832163653	transport	Structural Similarity
PP_2418	GO:0051179	0.832163653	localization	Structural Similarity
PP_2483	GO:0055086	0.607239043	nucleobase-containing small molecule metabolic process	Structural Similarity
PP_2483	GO:0019438	0.605222757	aromatic compound biosynthetic process	Structural Similarity
PP_2483	GO:0018130	0.783218595	heterocycle biosynthetic process	Structural Similarity
PP_2483	GO:0034641	0.726131559	cellular nitrogen compound metabolic process	Structural Similarity
PP_2483	GO:1901362	0.783218595	organic cyclic compound biosynthetic process	Structural Similarity
PP_2483	GO:0046483	0.849617346	heterocycle metabolic process	Structural Similarity
PP_2483	GO:0006725	0.726131559	cellular aromatic compound metabolic process	Structural Similarity
PP_2483	GO:0044271	0.605222757	cellular nitrogen compound biosynthetic process	Structural Similarity
PP_2483	GO:0006139	0.70304367	nucleobase-containing compound metabolic process	Structural Similarity
PP_2483	GO:0034654	0.607420653	nucleobase-containing compound biosynthetic process	Structural Similarity
PP_2483	GO:0006807	0.845919053	nitrogen compound metabolic process	Structural Similarity
PP_2483	GO:1901360	0.849617346	organic cyclic compound metabolic process	Structural Similarity
PP_3402	GO:0032991	0.461196186	protein-containing complex	Structural Similarity
PP_3088	GO:0009987	0.497540989	cellular process	Structural Similarity
PP_3088	GO:0110165	0.525930564	cellular anatomical entity	Structural Similarity
PP_4196	GO:0034641	0.63610621	cellular nitrogen compound metabolic process	Structural Similarity
PP_4775	GO:0043170	0.646528771	macromolecule metabolic process	Structural Similarity
PP_4775	GO:0006807	0.646528771	nitrogen compound metabolic process	Structural Similarity
PP_1372	GO:0097159	0.868748948	organic cyclic compound binding	Structural Similarity
PP_1372	GO:1901363	0.868748948	heterocyclic compound binding	Structural Similarity
PP_3870	GO:0043170	0.513093214	macromolecule metabolic process	Structural Similarity
PP_1101	GO:0008152	0.475578626	metabolic process	Structural Similarity
PP_5726	GO:0009987	0.550871958	cellular process	Structural Similarity
PP_2685	GO:0071704	0.631792006	organic substance metabolic process	Structural Similarity
PP_2685	GO:0044238	0.631792006	primary metabolic process	Structural Similarity
PP_2685	GO:0032991	0.631792006	protein-containing complex	Structural Similarity
PP_2685	GO:0006807	0.631792006	nitrogen compound metabolic process	Structural Similarity
PP_2685	GO:1901564	0.631792006	organonitrogen compound metabolic process	Structural Similarity
PP_2685	GO:0019538	0.631792006	protein metabolic process	Structural Similarity
PP_2685	GO:0006508	0.631792006	proteolysis	Structural Similarity
PP_2685	GO:0140535	0.469305403	intracellular protein-containing complex	Structural Similarity
PP_2685	GO:0008152	0.631792006	metabolic process	Structural Similarity
PP_2685	GO:0043170	0.631792006	macromolecule metabolic process	Structural Similarity
PP_2685	GO:1902494	0.469305403	catalytic complex	Structural Similarity
PP_2418	GO:0097159	0.61992833	organic cyclic compound binding	Structural Similarity
PP_2418	GO:1901363	0.61992833	heterocyclic compound binding	Structural Similarity
PP_3193	GO:0110165	0.504726398	cellular anatomical entity	Structural Similarity
PP_2756	GO:0005488	0.609713692	binding	Structural Similarity
PP_1372	GO:0043168	0.850257401	anion binding	Structural Similarity
PP_1372	GO:0032553	0.765587058	ribonucleotide binding	Structural Similarity
PP_1372	GO:1901265	0.83742764	nucleoside phosphate binding	Structural Similarity
PP_1372	GO:0097367	0.833606413	carbohydrate derivative binding	Structural Similarity
PP_1372	GO:0032555	0.765587058	purine ribonucleotide binding	Structural Similarity
PP_1372	GO:0000166	0.817883328	nucleotide binding	Structural Similarity
PP_1372	GO:0032559	0.620152717	adenyl ribonucleotide binding	Structural Similarity
PP_1372	GO:0017076	0.765587058	purine nucleotide binding	Structural Similarity
PP_1372	GO:0030554	0.620152717	adenyl nucleotide binding	Structural Similarity
PP_1372	GO:0006807	0.777437428	nitrogen compound metabolic process	Structural Similarity
PP_1372	GO:0035639	0.765587058	purine ribonucleoside triphosphate binding	Structural Similarity
PP_1372	GO:0043167	0.852946503	ion binding	Structural Similarity
PP_3051	GO:0043169	0.540214186	cation binding	Structural Similarity
PP_3051	GO:0043167	0.663199855	ion binding	Structural Similarity
PP_2418	GO:0006811	0.772303779	ion transport	Structural Similarity
PP_2418	GO:0006812	0.772303779	cation transport	Structural Similarity
PP_1372	GO:0046483	0.63693243	heterocycle metabolic process	Structural Similarity
PP_1372	GO:0006139	0.529436433	nucleobase-containing compound metabolic process	Structural Similarity
PP_1372	GO:1901360	0.644617924	organic cyclic compound metabolic process	Structural Similarity
PP_1372	GO:0006725	0.644617924	cellular aromatic compound metabolic process	Structural Similarity
PP_1372	GO:0034641	0.697206136	cellular nitrogen compound metabolic process	Structural Similarity
PP_4775	GO:0032991	0.554957525	protein-containing complex	Structural Similarity
PP_2483	GO:1901564	0.813596579	organonitrogen compound metabolic process	Structural Similarity
PP_2483	GO:0032555	0.458731605	purine ribonucleotide binding	Structural Similarity
PP_2483	GO:0009165	0.493079413	nucleotide biosynthetic process	Structural Similarity
PP_2483	GO:0017076	0.458731605	purine nucleotide binding	Structural Similarity
PP_2483	GO:0009117	0.519713304	nucleotide metabolic process	Structural Similarity
PP_2483	GO:0006753	0.519713304	nucleoside phosphate metabolic process	Structural Similarity
PP_2483	GO:1901293	0.493079413	nucleoside phosphate biosynthetic process	Structural Similarity
PP_2483	GO:0035639	0.458731605	purine ribonucleoside triphosphate binding	Structural Similarity
